# Supplementary material for: Circulating small non coding RNA signature in head and neck squamous cell carcinoma
Source: Oncotarget. 2015 May 25;6(22):19246–63. doi: 10.18632/oncotarget.4266 (PMC4662488; doi:10.18632/oncotarget.4266)
Supplement: Supplementary file 2 [file oncotarget-06-19246-s002.xlsx]

## Sheet: COSMIC-Masternak Venn (Lists)
Supplementary Table S1. Venn diagram of HNSCC overtargeted genes and COSMIC genes.
Original Lists				Lists of genes in Venn Diagram
List 1 (L1)	List 2 (L2)	List 3 (L3)		21 genes	48 genes	76 genes	263 genes	793 genes	402 genes	1930 genes
HNSCC Upregulated miRNA-Overtargeted	COSMIC Cancer Gene Census	HNSCC DOWNregulated miRNA-Overtargeted		Common	Only L1, L2	Only L2, L3	Only L1, L3	Unique L1	Unique L2	Unique L3
AMELX	ABI1	HMGA1		ABL2	ATRX	ABL1	40605	40609	40791	ADSL
C12ORF52	ABL1	ADSL		ATF1	BMPR1A	BCL2	40795	40797	ABI1	ATP5SL
C20ORF27	ABL2	ATP5SL		ATP1A1	BRCA1	BCL9	ABCF1	AARS	ACSL3	C18ORF25
CYP2C8	ACSL3	C18ORF25		BCL11A	CBFB	BCOR	ABI3	ABCB10	AF15Q14	C3
FUCA2	AF15Q14	C3		CCDC6	CDK4	BCR	ACER3	ABCF2	AF1Q	GABRE
ZNF600	AF1Q	GABRE		CCNE1	CDKN2A	BRAF	ADAM10	ABHD17B	AF3p21	HIST1H2BI
ERBB3	AF3p21	HIST1H2BI		CDK6	DICER1	BRD3	ADAM19	ABHD17C	AF5q31	KRT18
IVNS1ABP	AF5q31	KRT18		FGFR3	EWSR1	CACNA1D	AGO2	ABLIM1	AKAP9	NMRK2
POU5F1	AKAP9	NMRK2		GOPC	FANCF	CANT1	AGO4	ACLY	AKT1	PCDHB8
ITM2B	AKT1	PCDHB8		HMGA1	FBXW7	CARS	AKAP7	ACTB	AKT2	PRR4
TRIAP1	AKT2	PRR4		HOXD13	FLI1	CASP8	ANKFY1	ACTG1	ALDH2	RASSF9
BAZ2A	ALDH2	RASSF9		KLF4	FOXP1	CBFA2T3	AP1AR	ACTR2	ALK	SHFM1
ZCCHC2	ALK	SHFM1		LRIG3	FUBP1	CBLB	AP2A1	ACVR2B	ALO17	ZNF506
VOPP1	ALO17	ZNF506		MITF	GATA3	CCND1	AP3M2	ADAMTS10	AMER1	ZNF573
PTPLAD1	AMER1	ZNF573		MSI2	GMPS	CCND2	ARF6	ADAMTSL3	APC	SMAD1
NSF	APC	HMGA2		MYB	GNAS	CDH1	ARFGEF1	ADCY3	ARHGEF12	MYBBP1A
FSCN1	ARHGEF12	EZH2		MYC	H3F3A	CYLD	ARHGAP21	AFF3	ARHH	ASCC3
ATP5L	ARHH	MYC		NOTCH1	HEY1	ELF4	ARHGAP44	AGFG1	ARID1A	ARL6IP6
CCZ1B	ARID1A	SMAD1		PRKAR1A	IKZF1	ELL	ARID5B	AIF1L	ARID2	SNRPC
HAT1	ARID2	MYBBP1A		RAD21	KIF5B	EP300	ARMCX2	AIM1	ARNT	TMC7
MRPS33	ARNT	ASCC3		RB1	LHFP	ERCC4	ARPP19	AK2	ASPSCR1	TPRG1L
N4BP2	ASPSCR1	ARL6IP6			MDM2	EZH2	ARRDC4	AK4	ASXL1	KIAA0101
CDK6	ASXL1	SNRPC			MED12	FOXA1	ATL3	AKAP2	ATIC	PALM3
CENPF	ATF1	DCBLD1			MET	GAS7	ATP13A3	ALDH1A3	ATM	RFX6
FGF2	ATIC	TMC7			MN1	H3F3B	ATP5B	ALDH9A1	ATP2B3	IKBKAP
NKX2-3	ATM	TPRG1L			MUC1	HERPUD1	BAZ2B	AMELX	AXIN1	MFAP3L
PRMT8	ATP1A1	KIAA0101			MYH9	HLF	BCL7B	AMOT	BAP1	FKBP3
ZBTB8A	ATP2B3	PALM3			NF1	HMGA2	BMP2K	ANKH	BCL10	DCUN1D2
CALM3	ATRX	SH2B3			NONO	HOOK3	BMPR2	ANKIB1	BCL11B	PAWR
COX6B1	AXIN1	RFX6			NOTCH2	HOXA11	C16orf52	ANKRD13A	BCL3	HMGN2
HES6	BAP1	IKBKAP			PCSK7	HRAS	C1GALT1	ANKRD44	BCL5	TRAM2
ITFG3	BCL10	MFAP3L			PIK3R1	IDH1	C2CD5	ANKS1A	BCL6	ADAMTS14
SCAF1	BCL11A	FKBP3			POU5F1	IDH2	C6orf120	ANP32A	BCL7A	CTHRC1
SUPV3L1	BCL11B	DCUN1D2			PPARG	IRF4	CALU	AP1G1	BHD	CCNG1
ZNF45	BCL2	PAWR			PTEN	JAK1	CBX3	AP3M1	BIRC3	SLC22A23
ACTB	BCL3	HMGN2			RAC1	KIAA1549	CCDC120	APEX1	BLM	VPS33A
ABCF2	BCL5	TRAM2			RET	KIAA1598	CCDC43	APOLD1	BRCA2	GPR157
GOLM1	BCL6	ADAMTS14			RPN1	KMT2D	CCNJ	APPBP2	BRD4	USP3
RCN2	BCL7A	CTHRC1			RSPO3	KRAS	CDH20	APPL1	BRIP1	INTS2
PSMF1	BCL9	CCNG1			SH3GL1	LCP1	CDK14	AQP11	BTG1	RUFY3
FLOT2	BCOR	SLC22A23			SMARCE1	MAP2K1	CDK5R1	ARF1	BUB1B	FAM118A
MSI2	BCR	VPS33A			SS18	MLLT10	CDK8	ARFIP1	C12orf9	RORC
COX2	BHD	GPR157			SUZ12	MPL	CECR6	ARHGAP17	C15orf21	RRM2
DCP1A	BIRC3	USP3			TBL1XR1	MYCN	CENPF	ARL8A	C15orf55	POM121
CAPNS1	BLM	INTS2			TCEA1	MYH11	CEP135	ARL8B	C16orf75	PAK1
GSPT2	BMPR1A	RUFY3			TFRC	NCOA4	CEP68	ARMC1	C2orf44	GRID2IP
FRYL	BRAF	FAM118A			XPO1	NFE2L2	CEP85	ARPC5	CALR	UBAP2L
CLN6	BRCA1	RORC			YWHAE	NPM1	CHFR	ARPC5L	CAMTA1	HEPHL1
DEAF1	BRCA2	RRM2				NRAS	CHIC1	ASH2L	CARD11	SNX16
GOLGA3	BRD3	POM121				PAFAH1B2	CNKSR2	ASPH	CBFA2T1	KLK10
HAUS3	BRD4	PAK1				PBRM1	CNOT4	ATF7IP	CBL	MRPS2
MIS12	BRIP1	GRID2IP				PDGFB	COL4A1	ATG14	CBLC	MTPAP
STAMBPL1	BTG1	UBAP2L				PDGFRB	COL5A1	ATN1	CCNB1IP1	RPS27A
TDG	BUB1B	HEPHL1				PHF6	CPEB3	ATP11A	CCND3	MAPK11
PHC1	C12orf9	SNX16				PICALM	CRK	ATP5G1	CD273	TANK
RBPMS2	C15orf21	KLK10				PIM1	CTC1	ATP5L	CD274	SKIL
RPLP1	C15orf55	MRPS2				PLAG1	CTGF	ATP7A	CD74	P4HA2
ZNRF2	C16orf75	MTPAP				PRDM1	CTH	ATXN7L3	CD79A	PDP2
LRP1	C2orf44	RPS27A				PTPRK	DAB2	AXIN2	CD79B	ELOVL4
MTOR	CACNA1D	MAPK11				RSPO2	DAPK1	B4GALT6	CDC73	YTHDF3
ITGA5	CALR	TANK				SET	DCBLD1	BACE1	CDH11	AEN
CRKL	CAMTA1	SKIL				SH2B3	DDX46	BAHCC1	CDK12	SCN11A
CCT3	CANT1	P4HA2				SMAD4	DEPTOR	BAI3	CDKN2C	SCYL3
DSC1	CARD11	PDP2				SOCS1	DLG4	BANP	CDKN2a(p14)	MLXIP
HERC2	CARS	SLCO5A1				SRGAP3	DLG5	BAZ2A	CDX2	CHST3
ARMC1	CASP8	ELOVL4				SRSF2	DLL4	BCKDK	CEBPA	ABCB9
PI15	CBFA2T1	YTHDF3				SUFU	DMXL1	BCL2L13	CEP1	TRIM65
GXYLT1	CBFA2T3	AEN				TCF7L2	DNAJA1	BHLHE22	CEP89	UQCRC1
DHCR24	CBFB	SCN11A				TET2	DNAJB9	BIVM	CHCHD7	UBE3C
FGFR3	CBL	PLXNC1				TLX3	DNMT1	BLCAP	CHEK2	KIF21B
APEX1	CBLB	SCYL3				TMPRSS2	DNMT3B	BMX	CHIC2	BZW2
C16orf58	CBLC	MLXIP				TNFAIP3	E2F1	BOD1L1	CHN1	GNG5
CPEB4	CCDC6	CHST3				TRIM33	E2F7	BSDC1	CIC	HNRNPM
FANCF	CCNB1IP1	SOCS1				TRRAP	EDC3	BTLA	CIITA	STYX
MED21	CCND1	RB1				TSC1	EIF2B1	C12ORF52	CLIP1	GATM
ONECUT1	CCND2	ABCB9				TTL	ENPEP	C15orf27	CLTC	OTUB2
ORC1	CCND3	TRIM65					EOMES	C16orf58	CLTCL1	ADAM17
RBM45	CCNE1	UQCRC1					EPB41	C18orf42	CMKOR1	PPTC7
RPL19	CD273	UBE3C					EPB41L5	C1QL3	CNOT3	ARID3A
TDP1	CD274	KIF21B					EPC1	C1orf226	COL1A1	GREB1
TTLL11	CD74	BZW2					EPDR1	C1orf74	COL2A1	CNTRL
UMOD	CD79A	GNG5					ETNK1	C20ORF27	COPEB	ATP7B
UNC119B	CD79B	HNRNPM					ETV3	C21orf91	COX6C	AVEN
INPPL1	CDC73	MPL					EYA3	C5orf24	CREB1	TRO
PELI2	CDH1	STYX					FAM103A1	C8orf88	CREB3L1	KLHL24
SLC5A3	CDH11	GATM					FAM104A	CAB39	CREB3L2	YOD1
RAD21	CDK12	OTUB2					FAM214A	CACNG2	CREBBP	GGA3
MAF1	CDK4	ADAM17					FAM98A	CALM3	CRLF2	HAS2
RPL15	CDK6	PPTC7					FBXO28	CALN1	CRTC3	RAPGEF4
SATB2	CDKN2A	ARID3A					GABRB1	CAMKK1	CSF3R	DUSP22
TWF1	CDKN2C	GREB1					GCNT4	CAPNS1	CTNNB1	FASLG
DNMT1	CDKN2a(p14)	CCNJ					GDAP1	CAPZA2	CUX1	HIPK2
MYC	CDX2	CNTRL					GDE1	CC2D1B	D10S170	TAF9B
NEDD9	CEBPA	ATP7B					GFOD1	CCDC64B	DAXX	PLCXD2
INSIG1	CEP1	AVEN					GLUD1	CCDC92	DCTN1	ADRB1
SCAF11	CEP89	TRO					GLUL	CCNC	DDB2	TSPYL5
INVS	CHCHD7	KLHL24					GNS	CCNI	DDIT3	KLF10
NUDCD2	CHEK2	YOD1					GOLGA1	CCNYL1	DDX10	A2M
ANP32A	CHIC2	GGA3					GOT2	CCT3	DDX5	AACS
CIRH1A	CHN1	HAS2					GTF2H1	CCT6A	DDX6	ARFGAP1
IL24	CIC	NRAS					HBS1L	CCZ1B	DEK	C10ORF2
MUC1	CIITA	RAPGEF4					HECA	CD244	DNM2	C1ORF63
NANOG	CLIP1	DUSP22					HIC2	CD40	DNMT3A	CFI
NDUFA2	CLTC	FASLG					HIST2H4B	CD97	DUX4	EGR3
PODXL	CLTCL1	HIPK2					HNRNPUL1	CDC14A	EBF1	FKBP7
RPS17	CMKOR1	TAF9B					HOXA1	CDC27	ECT2L	GNL3
SNX3	CNOT3	PLCXD2					HOXB8	CDC37L1	EGFR	HDAC5
UBA52	COL1A1	ADRB1					HS6ST1	CDCA4	EIF3E	HIST2H4A
MEF2D	COL2A1	TSPYL5					HTR4	CDH2	EIF4A2	KIAA1704
PRKG1	COPEB	KLF10					ICMT	CDR2L	ELK4	KLRC4
CKAP5	COX6C	ATL3					IGF1	CDS1	ELKS	NKX3-2
COBLL1	CREB1	A2M					IGF1R	CELSR2	ELN	PRR14
KLF4	CREB3L1	AACS					INO80D	CEMIP	EML4	RPS6KB2
ZBTB10	CREB3L2	ARFGAP1					ITGA5	CEP19	EPS15	S100A1
AQP11	CREBBP	C10ORF2					IVNS1ABP	CEP55	ERBB2	SIK1
HIST2H3A	CRLF2	C1ORF63					JAKMIP2	CHAT	ERC1	STARD5
MGRN1	CRTC3	CASP8					KBTBD8	CHEK1	ERCC2	TARS
RFWD3	CSF3R	CFI					KCNC4	CHRM1	ERCC3	ZNF233
GRHL1	CTNNB1	EGR3					KCTD7	CHST1	ERCC5	RNF34
HOXA10	CUX1	FKBP7					KIAA0247	CHST11	ERG	SLC35B4
PAQR9	CYLD	GNL3					KIAA0947	CHST8	ETV1	KLHL23
TMEM47	D10S170	HDAC5					KIAA1033	CIRH1A	ETV4	RAB18
YTHDC1	DAXX	HIST2H4A					KIF23	CISD1	ETV5	RTCB
CCDC64B	DCTN1	KIAA1704					LATS2	CITED2	ETV6	SNX1
CEP19	DDB2	KLRC4					LHFPL2	CKAP4	EVI1	SFMBT1
DPM2	DDIT3	NKX3-2					LIN28B	CKAP5	EXT1	CPM
DST	DDX10	PRR14					LOXL3	CLDN11	EXT2	EPHA4
EPB41L4A	DDX5	RPS6KB2					LRIG2	CLEC16A	EZR	ABCC10
KLHL36	DDX6	S100A1					LRRC8D	CLN6	FACL6	EED
PIGK	DEK	SIK1					MAF1	CMAS	FAM46C	RABL6
PPP2R3C	DICER1	STARD5					MAGI3	CMPK1	FANCA	INPP5A
RGS5	DNM2	TARS					MAP3K3	CMTR2	FANCC	TUSC2
RPL27	DNMT3A	ZNF233					MAP3K4	CNEP1R1	FANCD2	GREB1L
VPS45	DUX4	RNF34					MAPK8	CNOT7	FANCE	FRMD4B
FAM104A	EBF1	SLC35B4					MAPK9	CNPY4	FANCG	PAG1
SBF2	ECT2L	KLHL23					MASTL	CNTNAP1	FAS	HUWE1
SMARCE1	EGFR	RAB18					MDFI	COBLL1	FBXO11	NIPAL4
PDZD8	EIF3E	RTCB					MEGF11	COLEC10	FCGR2B	POLR3G
SUZ12	EIF4A2	SNX1					MIER3	COMMD3-BMI1	FEV	TNIK
ACTG1	ELF4	SFMBT1					MIS18BP1	COPS7A	FGFR1	CPA4
KIF14	ELK4	CPM					MKL2	CORO2B	FGFR1OP	LRRC20
C1QL3	ELKS	EPHA4					MMD	COX2	FGFR2	PTPN13
DCUN1D4	ELL	ABCC10					MTDH	COX6B1	FH	TUT1
KLHL18	ELN	EED					MTMR12	CPEB1	FHIT	SLC20A1
VCL	EML4	LRIG3					MYNN	CPEB4	FIP1L1	TUSC3
ARHGAP17	EP300	RABL6					MZT1	CREBRF	FLJ27352	TMED5
FLI1	EPS15	INPP5A					NABP1	CRELD1	FLT3	ZNF697
FLNC	ERBB2	ITGA5					NAT8L	CRKL	FNBP1	PPARGC1B
GPCPD1	ERC1	TUSC2					NDEL1	CRTC1	FOXL2	ADAMTS12
ORMDL1	ERCC2	GREB1L					NEURL1B	CSNK1G2	FOXO1A	CASP3
PAX9	ERCC3	FRMD4B					NKAP	CTCF	FOXO3A	CHORDC1
WNT3A	ERCC4	PAG1					NR6A1	CTNNBIP1	FOXO4	DUSP1
ATP5G1	ERCC5	PRDM1					NREP	CTNND1	FSTL3	FAM13C
CD40	ERG	HUWE1					NRP2	CUL1	FUS	FLVCR1
CHAT	ETV1	NIPAL4					NSF	CUL4A	FVT1	GOLGA7
GRN	ETV4	POLR3G					NUAK1	CUL5	GATA1	SLC35D2
MDH2	ETV5	TNIK					NXT2	CXCR5	GATA2	SOX4
MIB1	ETV6	CPA4					OAF	CXorf23	GNA11	ZC3H18
PLK1	EVI1	JAKMIP2					OSBPL3	CYP2C8	GNAQ	MYCBP
POLE4	EWSR1	LRRC20					OTUD4	CYR61	GOLGA5	RCN1
PSMA2	EXT1	PTPN13					OXSR1	DBT	GPC3	COL4A2
RAD51C	EXT2	TUT1					PARD6B	DCAF12	GPHN	MKRN3
RGPD5	EZH2	CRK					PAX9	DCAF6	GRAF	TEAD4
RPL36A	EZR	SLC20A1					PCDH20	DCBLD2	HCMOGT-1	COPS6
SNCG	FACL6	TUSC3					PCGF3	DCC	HEAB	DBF4
TMEM184C	FAM46C	TMED5					PDE12	DCLRE1B	HIP1	DYRK2
HS6ST1	FANCA	CALU					PDHX	DCP1A	HIST1H3B	ZDHHC6
RNF157	FANCC	ZNF697					PDK4	DCP2	HIST1H4I	RASGEF1A
TRABD2B	FANCD2	PPARGC1B					PER3	DCUN1D4	HLA-A	ZFYVE26
FBN1	FANCE	ADAMTS12					PHF20	DDAH1	HLXB9	ADAM9
GALNT7	FANCF	CASP3					PHTF2	DEAF1	HNRNPA2B1	COL1A2
USP14	FANCG	CHORDC1					PLS1	DENND4B	HOXA13	FBXO32
ABHD17B	FAS	DUSP1					PLXNC1	DENND4C	HOXA9	ICK
ARL8B	FBXO11	FAM13C					PLXND1	DENND5B	HOXC11	SSX2IP
GTF2H1	FBXW7	FLVCR1					POGLUT1	DESI1	HOXC13	FNDC3A
MYL12B	FCGR2B	GOLGA7					PPIL4	DESI2	HOXD11	PITPNM3
PUS7	FEV	HNRNPUL1					PPIP5K2	DGKE	HSPCA	DHX57
TBC1D15	FGFR1	SLC35D2					PPM1H	DHCR24	HSPCB	GALNT1
USP46	FGFR1OP	SOX4					PRKAB2	DHX15	IGH@	GRHL2
EIF4B	FGFR2	ZC3H18					PRKAG2	DIAPH1	IGK@	CHD9
ADAMTSL3	FGFR3	MYCBP					PRRC2C	DNAJB12	IGL@	ADRB2
JPH1	FH	IGF1R					PRRG1	DNAJB4	IL2	B3GAT1
NPAS2	FHIT	POGLUT1					PSMA2	DNAJB5	IL21R	CDKN1A
ACVR2B	FIP1L1	RCN1					PTCHD1	DNAJC3	IL6ST	ACTL8
CD97	FLI1	COL4A2					PTP4A2	DNER	IL7R	CA9
CMAS	FLJ27352	MKRN3					PYGO2	DPCD	IRTA1	HAUS8
DPCD	FLT3	TEAD4					RAB11FIP2	DPM2	ITK	IFI16
GNAS	FNBP1	COPS6					RAB23	DPY19L2	JAK2	MPV17
RPS15	FOXA1	DBF4					RAI14	DSC1	JAK3	MTX2
RPS27	FOXL2	DYRK2					RAP2C	DSC2	JAZF1	NDUFAF3
SH3GL1	FOXO1A	ZDHHC6					RBM47	DSEL	JUN	PHOX2A
TRAIP	FOXO3A	RASGEF1A					RC3H2	DST	KCNJ5	PHPT1
TRIM26	FOXO4	ZFYVE26					RCN2	DUS1L	KDM5A	RPL39
UBB	FOXP1	ADAM9					RGS4	DUSP15	KDM5C	SACS
SPSB4	FSTL3	COL1A2					RGS9BP	DYNLT3	KDM6A	TNFSF9
SUDS3	FUBP1	FBXO32					RNF157	DYRK1B	KDR	WASH3P
SYNDIG1	FUS	ICK					RNF38	EFNB2	KIT	SOX13
N4BP1	FVT1	SSX2IP					RNMT	EFS	KLK2	AMER3
DLG5	GAS7	FNDC3A					RPS6KA5	EHMT2	KTN1	CLP1
ST3GAL2	GATA1	PITPNM3					RTKN	EIF4B	LAF4	FBXL12
ARHGAP44	GATA2	DHX57					SALL4	EIF5	LASP1	NEK3
CC2D1B	GATA3	GALNT1					SCN8A	EIF5A	LCK	PRDX3
CDCA4	GMPS	GRHL2					SEC24A	EIF5A2	LCX	PSORS1C2
RAB27A	GNA11	CHD9					SERPINE1	ELAC1	LIFR	RHEBL1
RFX7	GNAQ	ADRB2					SF3A1	ELL2	LMNA	RPUSD3
PNISR	GNAS	B3GAT1					SGCB	ELMO1	LMO1	SLC52A3
DNAJB4	GOLGA5	TMEM2					SH3KBP1	ELOVL6	LMO2	THRSP
MICALL1	GOPC	CDKN1A					SLC19A2	EMILIN2	LPP	ZNF264
ST5	GPC3	ACTL8					SLC25A16	EN2	LSM14A	HOOK1
APPBP2	GPHN	CA9					SLC25A36	ENPP4	LYL1	IL6
ATF7IP	GRAF	HAUS8					SLC25A51	ENSA	MAF	ZNF710
DCAF6	H3F3A	IFI16					SLC2A3	ENY2	MAFB	ATP2A2
EIF2B1	H3F3B	MPV17					SLC35A3	EPB41L4A	MALAT1	LIN28A
EWSR1	HCMOGT-1	MTX2					SLC35G1	EPM2AIP1	MALT1	STXBP5
FOXP1	HEAB	NDUFAF3					SLC39A6	EPN2	MAML2	BLOC1S6
GABRB1	HERPUD1	PHOX2A					SLC45A4	ERBB3	MAP2K2	CBX2
GABRG2	HEY1	PHPT1					SLC5A3	EREG	MAP2K4	LINGO1
GPR12	HIP1	RPL39					SLC7A11	ERMN	MAX	GALNT2
HS3ST2	HIST1H3B	SACS					SLCO5A1	ETS2	MDM4	FNDC3B
KIAA1109	HIST1H4I	TNFSF9					SMARCA5	EVA1A	MDS1	PIGA
PWWP2B	HLA-A	WASH3P					SND1	EVI5	MDS2	LRRC17
RARS	HLF	SLC19A2					SNN	EVX1	MECT1	TARBP2
THY1	HLXB9	SOX13					SOS1	EXO1	MEN1	CS
TRIM59	HMGA1	AMER3					SOWAHA	EXOC5	MKL1	BNIP3L
NRK	HMGA2	CLP1					SPAG9	EYA4	MLF1	KLF14
AGFG1	HNRNPA2B1	FBXL12					SPRYD4	F11R	MLH1	RPS6KA2
CECR6	HOOK3	NEK3					SPTBN4	FAM117B	MLL	CCL3L3
IRS1	HOXA11	PRDX3					STRIP1	FAM120C	MLL3	CYP24A1
C1orf74	HOXA13	PSORS1C2					SULF1	FAM126A	MLLT1	GALE
CCNE1	HOXA9	RHEBL1					TAOK1	FAM126B	MLLT2	GIPC1
EPDR1	HOXC11	RPUSD3					TBC1D15	FAM133B	MLLT3	ENAH
OAF	HOXC13	SLC52A3					TBC1D19	FAM155A	MLLT4	SH3RF1
GPATCH8	HOXD11	THRSP					TBKBP1	FAM160B1	MLLT6	TBC1D2B
EVA1A	HOXD13	ZNF264					TFAP2A	FAM171B	MLLT7	AGO1
MAP1LC3B	HRAS	BCL2					TFAP2C	FAM174B	MSF	CSNK1G1
PPARG	HSPCA	HOOK1					TMCC1	FAM184A	MSH2	DLGAP1
SYNJ1	HSPCB	IL6					TMEM2	FAM60A	MSH6	BRWD1
CISD1	IDH1	ZNF710					TPD52L2	FBN1	MSN	VANGL1
DAPK1	IDH2	ATP2A2					TRAM1	FBXO10	MTCP1	MGLL
DUS1L	IGH@	LIN28A					TRIM71	FEZF1	MUTYH	SRGAP1
EFS	IGK@	STXBP5					TRPC4AP	FGF10	MYCL1	DLGAP4
MIS18BP1	IGL@	BLOC1S6					TTC39A	FGF2	MYD88	SLC4A7
NCAPD3	IKZF1	CBX2					TULP4	FGF7	MYO5A	CD46
ND1	IL2	LINGO1					TWF1	FHL3	MYST4	CD86
PATZ1	IL21R	GALNT2					UBA2	FKBP1A	NAB2	GABRA6
RNF103	IL6ST	FNDC3B					UGCG	FLNC	NACA	IQCB1
SLC35F3	IL7R	PIGA					UGGT1	FLOT2	NBS1	MGEA5
DICER1	IRF4	LRRC17					UGT8	FLRT3	NCOA1	MSR1
KBTBD8	IRTA1	TARBP2					ULK1	FNDC4	NCOA2	NME6
BMX	ITK	CS					USP14	FOSB	NDRG1	NRTN
HOXD10	JAK1	ICMT					VAV3	FRK	NF2	NUPL1
NOX4	JAK2	CHIC1					VIM	FRYL	NFATC2	POU2F1
CDK5R1	JAK3	PAFAH1B2					VKORC1L1	FSCN1	NFIB	PQLC2
PPM1H	JAZF1	BNIP3L					VOPP1	FUCA2	NFKB2	PRKCQ
FBXW7	JUN	KLF14					WARS2	FZD7	NIN	SLC25A18
JPH3	KCNJ5	RPS6KA2					WNK1	G3BP1	NKX2-1	STAB2
CDK14	KDM5A	CCL3L3					XKRX	GAB2	NR4A3	ZNF879
TBPL1	KDM5C	CYP24A1					YTHDC1	GABARAPL1	NRG1	ATAD2B
AKAP2	KDM6A	GALE					ZBTB10	GABPB1	NSD1	FAM135A
AP1AR	KDR	GIPC1					ZBTB34	GABRG2	NT5C2	ZBTB16
CALN1	KIAA1549	TMPRSS2					ZC3H7B	GALNT7	NTRK1	DUSP4
GABPB1	KIAA1598	ENAH					ZCCHC2	GAP43	NTRK3	PANX2
OPA1	KIF5B	RAI14					ZNF385B	GAS2L3	NUMA1	C11orf84
YWHAH	KIT	SH3RF1						GFPT2	NUP214	FAM43A
ASPH	KLF4	TBC1D2B						GHITM	NUP98	SFXN1
ELMO1	KLK2	AGO1						GIT2	NUTM2A	SLC7A6
ASH2L	KMT2D	CSNK1G1						GJD2	NUTM2B	TEAD3
CD244	KRAS	DLGAP1						GLIPR2	OLIG2	ACADM
CHST8	KTN1	FAM104A						GMCL1	OMD	AIFM1
CTH	LAF4	BRWD1						GMFB	P2RY8	C16ORF70
FAM174B	LASP1	VANGL1						GNAI1	PALB2	COASY
FAM184A	LCK	ZCCHC2						GNB1	PAX3	EI24
GDE1	LCP1	MGLL						GNG3	PAX5	FRMPD1
KIAA0825	LCX	BRAF						GNPNAT1	PAX7	GDF2
MDM2	LHFP	SRGAP1						GOLGA3	PAX8	GRAMD2
MMP13	LIFR	DLGAP4						GOLM1	PBX1	KIAA1147
OSCP1	LMNA	SLC4A7						GPATCH8	PCM1	NFE2L3
PACSIN1	LMO1	CD46						GPBP1	PDE4DIP	OTUB1
PSRC1	LMO2	CD86						GPCPD1	PDGFRA	PON1
RPL7A	LPP	GABRA6						GPR12	PER1	RGS20
PVRL1	LRIG3	IQCB1						GPR124	PHOX2B	SLC5A11
RNFT1	LSM14A	MGEA5						GPR126	PIK3CA	SLC9A8
KCNH1	LYL1	MSR1						GPR180	PLCG1	TRAF1
LRIG2	MAF	NME6						GRASP	PML	URB2
ARPC5	MAFB	NRTN						GRB2	PMS1	ZBTB38
ENSA	MALAT1	NUPL1						GRHL1	PMS2	ZNF35
NDE1	MALT1	POU2F1						GRN	PMX1	SLC35A4
USP42	MAML2	PQLC2						GSPT2	PNUTL1	RIOK3
ATP13A3	MAP2K1	PRKCQ						GTPBP1	POT1	LARP1
CCNYL1	MAP2K2	SLC25A18						GTPBP2	POU2AF1	B3GAT3
CDC14A	MAP2K4	STAB2						GXYLT1	PPFIBP1	C1QBP
ZHX1	MAX	ZNF879						H2AFX	PPP2R1A	CDC34
DENND4B	MDM2	ATAD2B						H2AFY	PRCC	HIST2H2BF
DYNLT3	MDM4	EPB41						HAPLN1	PRDM16	HMOX1
LOXL3	MDS1	FAM135A						HAS3	PRF1	LIPT2
ALDH9A1	MDS2	SLC45A4						HAT1	PSIP1	MYO1F
C18orf42	MECT1	ZBTB16						HAUS3	PTCH1	NGF
C8orf88	MED12	DUSP4						HERC2	PTPN11	NKX2-2
FAM133B	MEN1	PANX2						HES6	PTPRB	PDSS1
FAM171B	MET	C11orf84						HIAT1	PTPRC	PRSS22
ITSN2	MITF	FAM43A						HIPK3	PWWP2A	PSMD7
LHFPL3	MKL1	SFXN1						HIST1H2BJ	RAB5EP	RAB32
PCOLCE2	MLF1	SLC7A6						HIST2H2AA3	RAD51L1	SLC10A6
PPP6R2	MLH1	TEAD3						HIST2H3A	RAF1	SLC5A6
PTH	MLL	ACADM						HLTF	RALGDS	TMEM41A
RPL7L1	MLL3	AIFM1						HMGB1	RANBP17	TRPM6
RPN1	MLLT1	C16ORF70						HNF1B	RAP1GDS1	ZNF473
SRCAP	MLLT10	COASY						HNRNPH1	RARA	TRANK1
SRP68	MLLT2	EI24						HOMER2	RBM15	KATNBL1
TCP1	MLLT3	FRMPD1						HOXA10	RECQL4	TRIB1
RREB1	MLLT4	GDF2						HOXB4	REL	BLOC1S5
RAP2C	MLLT6	GRAMD2						HOXD10	RNF43	PLAGL2
PDK4	MLLT7	KIAA1147						HS3ST2	ROS1	ULK2
EREG	MN1	NFE2L3						HSPA4	RPL10	ACAP2
MMD	MPL	OTUB1						HTT	RPL22	CD276
SLC25A51	MSF	PON1						ID1	RPL5	COL15A1
ANKRD13A	MSH2	RGS20						ID2	RUNDC2A	FAM189A1
ARF6	MSH6	SLC5A11						ID4	RUNX1	IL1A
ENPP4	MSI2	SLC9A8						IFFO1	RUNXBP2	SREBF2
NONO	MSN	TRAF1						IFT57	SBDS	TSPYL4
NPC1	MTCP1	URB2						IHH	SDC4	ZNF202
PHYHIPL	MUC1	ZBTB38						IKZF2	SDH5	GPATCH2
SGCB	MUTYH	ZNF35						IL1R1	SDHB	SLC38A2
CDC27	MYB	SLC35A4						IL24	SDHC	SENP5
BOD1L1	MYC	RIOK3						ING5	SDHD	ARID3C
CRELD1	MYCL1	LARP1						INIP	SETBP1	ARL4D
EMILIN2	MYCN	SNN						INPPL1	SETD2	CD200R1
GHITM	MYD88	B3GAT3						INSIG1	SF3B1	CYP46A1
HMGB1	MYH11	C1QBP						INSM1	SFPQ	HSPA5
ITGA11	MYH9	CDC34						INVS	SFRS3	KLHL15
PHF5A	MYO5A	HIST2H2BF						IPO5	SIL	LRFN4
POLDIP2	MYST4	HMOX1						IPPK	SLC34A2	MEIS3
SAV1	NAB2	LIPT2						IRF6	SLC45A3	NIPBL
SCMH1	NACA	MYO1F						IRS1	SMARCA4	P2RX1
SGPP1	NBS1	NGF						ITFG3	SMARCB1	PLEKHG6
CDK8	NCOA1	NKX2-2						ITGA11	SMO	TMEM165
PHTF2	NCOA2	PDSS1						ITGAV	SOX2	ZC3H3
AK2	NCOA4	PRSS22						ITGB1	SS18L1	PRTG
ARFIP1	NDRG1	PSMD7						ITGB8	SSX1	DOCK4
C6orf120	NF1	RAB32						ITM2B	SSX2	SEMA4C
CAMKK1	NF2	SLC10A6						ITSN2	SSX4	SIK3
DSC2	NFATC2	SLC5A6						JPH1	STAG2	AMMECR1
ENPEP	NFE2L2	TMEM41A						JPH3	STAT3	MED8
GLUD1	NFIB	TRPM6						KCNA2	STAT5B	PIP4K2A
KCNS3	NFKB2	ZNF473						KCNH1	STAT6	DAGLA
KIF23	NIN	TRANK1						KCNS3	STK11	FAM45A
YES1	NKX2-1	KATNBL1						KCTD9	STL	SUV39H2
TSPAN9	NONO	PLAG1						KDM7A	SYK	USP47
MTDH	NOTCH1	TRIB1						KIAA0232	TAF15	ADRB3
ING5	NOTCH2	BLOC1S5						KIAA0825	TAL1	ALDH5A1
LRP2	NPM1	PLS1						KIAA1109	TAL2	ARSJ
LRRFIP1	NR4A3	PLAGL2						KIAA1324L	TCF1	C15orf39
PRRC2C	NRAS	ULK2						KIF14	TCF12	C6orf211
CDKN2A	NRG1	ACAP2						KIF21A	TCF3	CAPRIN2
DNER	NSD1	CD276						KIF26A	TCL1A	CCR7
IFT57	NT5C2	COL15A1						KIF5C	TCL6	LIPM
KCNA2	NTRK1	FAM189A1						KLHDC10	TERT	NUAK2
NEURL4	NTRK3	IL1A						KLHL18	TFE3	RNF7
RSPO3	NUMA1	SREBF2						KLHL36	TFEB	SLC26A9
STK3	NUP214	TSPYL4						KMT2A	TFG	TASP1
USP1	NUP98	ZNF202						KPNB1	TFPT	ANAPC5
CTNNBIP1	NUTM2A	GPATCH2						KY	THRAP3	ASPM
KCNC4	NUTM2B	SLC38A2						LATS1	TIF1	CBY1
RPS6KB1	OLIG2	SENP5						LHFPL3	TLX1	CTSC
DCC	OMD	ARID3C						LIN7C	TNFRSF14	FAP
TFRC	P2RY8	ARL4D						LIN9	TNFRSF17	IL1RAPL2
SMS	PAFAH1B2	CD200R1						LIPA	TOP1	KCTD14
ATRX	PALB2	CYP46A1						LMNB1	TP53	KIAA0922
E2F7	PAX3	HSPA5						LMNB2	TPM3	LOXL2
SEMA3A	PAX5	KLHL15						LONRF1	TPM4	LTA4H
SMURF2	PAX7	LRFN4						LOX	TPR	MCM3AP
ATP7A	PAX8	MEIS3						LPHN1	TRA@	NCOA6
RAN	PBRM1	NIPBL						LPPR1	TRAF7	PHF14
NAA15	PBX1	P2RX1						LRP1	TRB@	PSMD13
C16orf52	PCM1	PLEKHG6						LRP2	TRD@	RBM19
RBM24	PCSK7	TMEM165						LRRC4	TRIM27	RBM3
HIPK3	PDE4DIP	ZC3H3						LRRC41	TRIP11	RDH14
NFE2L1	PDGFB	OTUD4						LRRFIP1	TSC2	RIPPLY3
PAPD5	PDGFRA	ABL2						LUZP1	TSHR	RPL30
S1PR1	PDGFRB	PRTG						LZTS3	U2AF1	SRP19
UGGT1	PER1	CCDC6						MAGI1	UBR5	SUCLA2
KIF21A	PHF6	DOCK4						MAGI2	USP6	THOC5
MAPK8IP3	PHOX2B	SEMA4C						MAN2A1	VHL	BRWD3
EHMT2	PICALM	SIK3						MAN2A2	VTI1A	SCN5A
H2AFX	PIK3CA	AMMECR1						MAP1LC3B	WAS	SHOC2
LIN9	PIK3R1	GOT2						MAP4	WHSC1	VPS26B
MKLN1	PIM1	MED8						MAP7D1	WHSC1L1	PGM2L1
NRL	PLAG1	PIP4K2A						MAPK8IP3	WIF1	ATP1A2
RAI2	PLCG1	UGT8						MBNL3	WRN	IGDCC3
SAT1	PML	DAGLA						MDFIC	WT1	LPAR3
STRIP1	PMS1	FAM45A						MDH2	WWTR1	LRRC58
TGM3	PMS2	SUV39H2						MED21	XPA	NUMBL
TPI1	PMX1	USP47						MED26	XPC	RCBTB1
VAMP8	PNUTL1	ADRB3						MEF2D	ZCCHC8	SURF4
IGF1R	POT1	ALDH5A1						MEOX2	ZNF145	COL14A1
FAM126A	POU2AF1	ARSJ						MFAP3	ZNF198	DGKZ
SIX4	POU5F1	C15orf39						MFN2	ZNF278	GPR156
KIAA0247	PPARG	C6orf211						MGRN1	ZNF331	ISLR
FGF10	PPFIBP1	CAPRIN2						MIB1	ZNF384	PEX11B
ITGB1	PPP2R1A	CCR7						MICALL1	ZNF521	RPS6KA6
NXT2	PRCC	LIPM						MICU3	ZNF9	SLC12A9
PPIL4	PRDM1	NUAK2						MIS12	ZRSR2	SMIM3
ELL2	PRDM16	RNF7						MKLN1		GADD45GIP1
FAM126B	PRF1	SLC26A9						MLX		PLEKHH1
GMPS	PRKAR1A	TASP1						MMP13		SALL3
POGLUT1	PSIP1	ANAPC5						MMP16		OSTF1
PPFIA3	PTCH1	ASPM						MOB3C		C7orf60
SLITRK1	PTEN	CBY1						MORF4L2		BCAP29
TMEM9B	PTPN11	CTSC						MPZL1		CAPN3
BANP	PTPRB	FAP						MRPL17		DDI2
CAPZA2	PTPRC	IDH2						MRPS25		DPP3
CNPY4	PTPRK	IL1RAPL2						MRPS33		IL13
CSNK1G2	PWWP2A	KCTD14						MSANTD4		ITPRIP
DPY19L2	RAB5EP	KIAA0922						MTF1		KLHL6
F11R	RAC1	LOXL2						MTMR14		MTA1
FHL3	RAD21	LTA4H						MTMR3		SLC5A9
GNAI1	RAD51L1	MCM3AP						MTMR4		TRIM41
MLX	RAF1	NCOA6						MTOR		TTLL4
OLFM1	RALGDS	PHF14						MTSS1		ZNF583
PCSK1N	RANBP17	PSMD13						MYH10		E2F5
PFKM	RAP1GDS1	RBM19						MYL12B		SNX30
PPIF	RARA	RBM3						MYRF		ASNS
PRPS1	RB1	RDH14						N4BP1		C11ORF57
SWAP70	RBM15	RIPPLY3						N4BP2		CHST12
ZBED6	RECQL4	RPL30						NAA11		DDB1
NR6A1	REL	SRP19						NAA15		FGD1
E2F1	RET	SUCLA2						NANOG		GMDS
MAGI1	RNF43	THOC5						NCAPD3		GPS1
AP1G1	ROS1	BRWD3						NCDN		MICAL1
MTMR4	RPL10	BCOR						NCKAP5		MRPS16
MYH10	RPL22	ELF4						ND1		PPP1CC
PDE8B	RPL5	CPEB3						NDE1		RAB36
PPIP5K2	RPN1	LIN28B						NDRG3		SEC31A
RIT1	RSPO2	SCN5A						NDUFA2		SLC10A4
FAM117B	RSPO3	SHOC2						NDUFS4		SLC25A20
KLHDC10	RUNDC2A	VPS26B						NEDD9		SLC25A23
GNPNAT1	RUNX1	PGM2L1						NEK6		SLC35D3
AIM1	RUNXBP2	ATP1A2						NET1		SLC6A3
EXO1	SBDS	IGDCC3						NEURL4		MAP3K2
GRASP	SDC4	LPAR3						NFE2L1		KREMEN1
HIST1H2BJ	SDH5	LRRC58						NFIA		UHRF1BP1
ID1	SDHB	NUMBL						NIPAL1		WDR37
MICU3	SDHC	PDE12						NKTR		TMOD2
PHF1	SDHD	RCBTB1						NKX2-3		MFSD6
EFNB2	40791	SLC7A11						NKX3-1		NAA30
KDM7A	SET	SURF4						NOX4		CTNS
FAM155A	SETBP1	COL14A1						NPAS2		40610
HTT	SETD2	DGKZ						NPC1		NID1
SPTBN4	SF3B1	GPR156						NPTX2		NUP155
TMEM25	SFPQ	ISLR						NR2C2		TRPC7
TBL1XR1	SFRS3	PEX11B						NR2E1		MTPN
AP3M1	SH2B3	RPS6KA6						NRARP		ADAMTS8
BCL2L13	SH3GL1	SLC12A9						NRIP3		ARHGEF15
DCBLD1	SIL	SMIM3						NRK		BIN3
PLEKHA1	SLC34A2	GADD45GIP1						NRL		CA2
RHOBTB3	SLC45A3	RSPO2						NRP1		DOCK7
SOWAHC	SMAD4	SMAD4						NUDCD2		FAM110B
STRN	SMARCA4	TPD52L2						OLFM1		GALC
SGMS1	SMARCB1	PLEKHH1						OLFML1		GPSM1
KMT2A	SMARCE1	SALL3						ONECUT1		HCRTR2
ABCF1	SMO	SALL4						OPA1		LIPH
ARID5B	SOCS1	HOXA11						ORC1		RBBP7
ARMCX2	SOX2	OSTF1						ORC5		TRAPPC1
FEZF1	SRGAP3	C7orf60						ORMDL1		TSPAN3
LMNB1	SRSF2	BCAP29						OSBPL6		MBTPS2
MAN2A2	SS18	CAPN3						OSCP1		MECP2
PPP4C	SS18L1	DDI2						PACSIN1		DOT1L
40795	SSX1	DPP3						PAK6		KCTD5
40797	SSX2	IL13						PAN3		PACS2
SLC28A3	SSX4	ITPRIP						PANK2		ERO1L
ST6GALNAC4	STAG2	KLHL6						PAPD5		GID4
TPD52	STAT3	MTA1						PAPD7		ACOT11
TSC22D4	STAT5B	SLC5A9						PAPPA2		APBB3
ULK3	STAT6	TRIM41						PAQR9		CACFD1
ZBTB33	STK11	TTLL4						PARD3B		CERCAM
TGFBR2	STL	ZNF583						PATZ1		DDX19A
ARF1	SUFU	E2F5						PCOLCE2		DDX26B
GJD2	SUZ12	SLC2A3						PCSK1N		KCTD17
PDE3B	SYK	SNX30						PCSK6		KCTD3
NR2C2	TAF15	ASNS						PDE10A		LMLN
ELOVL6	TAL1	C11ORF57						PDE3B		MARS2
PCDH20	TAL2	CHST12						PDE8B		MED28
SS18	TBL1XR1	DDB1						PDZD8		RNF20
CEP135	TCEA1	FGD1						PELI2		SESN1
MIER3	TCF1	GMDS						PFKM		TRABD
TOB2	TCF12	GPS1						PHC1		VSTM5
C15orf27	TCF3	MICAL1						PHF1		NCS1
C1orf226	TCF7L2	MRPS16						PHF5A		SEMA4G
CTC1	TCL1A	PPP1CC						PHKA1		GDPD1
EPB41L5	TCL6	RAB36						PHYHIPL		MPP7
FAM103A1	TERT	SEC31A						PI15		RAB11FIP4
GNG3	TET2	SLC10A4						PI4KB		FAM208A
IFFO1	TFE3	SLC25A20						PIGK		STC1
IL1R1	TFEB	SLC25A23						PIKFYVE		BLOC1S2
LRIG3	TFG	SLC35D3						PIP5K1C		BOD1
NDEL1	TFPT	SLC6A3						PITPNM2		CCNB2
PPIA	TFRC	ERCC4						PLAA		COQ2
RAD51	THRAP3	MAP3K2						PLCE1		EIF4A3
RPS15A	TIF1	KREMEN1						PLCL2		FAM57A
RTKN	TLX1	UHRF1BP1						PLEKHA1		G6PC3
SND1	TLX3	WDR37						PLEKHF2		GLDC
SYNGR2	TMPRSS2	TMOD2						PLK1		GPR75-ASB3
UBA2	TNFAIP3	HLF						PLK3		HGF
WLS	TNFRSF14	MFSD6						PLS3		HMMR
CBFB	TNFRSF17	NAA30						PNISR		HPGD
CDH20	TOP1	CTNS						PNPLA6		HSPB7
GPR126	TP53	40610						PODXL		KDM3A
MED12	TPM3	NID1						POLDIP2		MSANTD1
PAK6	TPM4	NUP155						POLE4		NCBP1
TTC39A	TPR	TRPC7						PPFIA3		NLE1
ATL3	TRA@	MTPN						PPIA		PCK1
OTUD4	TRAF7	ABCF1						PPIF		REEP4
TAOK1	TRB@	ADAMTS8						PPIG		STOML1
CHST1	TRD@	ARHGEF15						PPP1CB		TMEM181
EIF5	TRIM27	BIN3						PPP1R12C		TRPC6
HLTF	TRIM33	CA2						PPP1R3F		VANGL2
KIAA1033	TRIP11	DOCK7						PPP2R3C		COL4A5
RAB1B	TRRAP	FAM110B						PPP4C		GCNT2
TOMM70A	TSC1	GALC						PPP6R2		HOXB1
RSBN1L	TSC2	GPSM1						PRDM15		IGF2BP2
IGF1	TSHR	HCRTR2						PRKCE		C3orf52
ATN1	TTL	LIPH						PRKD3		DARS2
CEP55	U2AF1	RBBP7						PRKG1		DUSP10
CUL1	UBR5	TRAPPC1						PRMT5		EP400
DUSP15	USP6	TSPAN3						PRMT8		EPHA3
H2AFY	VHL	MAP3K3						PRNP		GPR137
HOXB4	VTI1A	MBTPS2						PRPF4		IGF2
INIP	WAS	MECP2						PRPS1		MBOAT1
JAKMIP2	WHSC1	DOT1L						PRR12		PPAPDC2
KIF26A	WHSC1L1	KCTD5						PSMF1		RPUSD2
MTMR14	WIF1	PACS2						PSRC1		SLC25A24
RASL12	WRN	ERO1L						PTCHD2		UBAP2
UBASH3B	WT1	GID4						PTH		VSIG10
VPS4A	WWTR1	ACOT11						PTPLAD1		ZNF746
CUL5	XPA	APBB3						PTPN3		GUCY2D
CXorf23	XPC	CACFD1						PTPN4		AHNAK
KIAA1324L	XPO1	CANT1						PTPRM		GALNT4
PRKAG2	YWHAE	CERCAM						PUS7		LYSMD3
PRKD3	ZCCHC8	CTC1						PVRL1		RBMS2
TRAK2	ZNF145	DDX19A						PWWP2B		APBA1
RET	ZNF198	DDX26B						QSER1		EEA1
VEGFA	ZNF278	EPB41L5						RAB10		SLC30A7
ARPP19	ZNF331	FAM103A1						RAB14		ADAMTS5
TRIM2	ZNF384	KCTD17						RAB1B		TSPAN2
CNKSR2	ZNF521	KCTD3						RAB27A		ZNF644
SLC45A4	ZNF9	LMLN						RAB2A		ACTA1
SMARCD2	ZRSR2	MARS2						RAB33B		ATP8B4
ZNF449		MED28						RAD51		BEGAIN
CHIC1		NDEL1						RAD51C		CDH22
B4GALT6		RNF20						RAD9A		CEP170B
ABHD17C		RTKN						RAI2		COL3A1
ATP5B		SESN1						RAN		CYTH2
CLDN11		TRABD						RAP1A		DPH3
CXCR5		UBA2						RAPGEFL1		FAM160A1
CYR61		VSTM5						RARS		H1F0
HIST2H2AA3		NCS1						RASA1		KLF8
HIST2H4B		PHTF2						RASL12		PDCL
HNRNPUL1		SEMA4G						RASSF3		SLC16A14
MAP7D1		TRIM71						RASSF5		SUCLG2
NPTX2		VAV3						RBBP6		ZC3HAV1L
PNPLA6		BMPR2						RBM24		ABHD2
RNF219		GDPD1						RBM45		E2F6
SCOC		MPP7						RBPMS2		PLOD2
TUBA1B		RAB11FIP4						RCAN1		SCAMP1
VKORC1L1		FAM208A						RCBTB2		XK
ACTR2		STC1						RFWD3		PPP1R15B
EOMES		BLOC1S2						RFX7		RSF1
FBXO10		BOD1						RGPD5		FNIP1
GIT2		CCNB2						RGS3		NCOA3
40605		COQ2						RGS5		PPP2R1B
SLC25A44		EIF4A3						RHOBTB3		PFKFB2
ST6GALNAC3		FAM57A						RHPN2		TMEM194A
PTEN		G6PC3						RIT1		MARK1
CHRM1		GLDC						RMND5A		METAP2
NEURL1B		GPR75-ASB3						RNF103		SLC38A9
SLC7A11		HERPUD1						RNF19A		UBE2J1
ETNK1		HGF						RNF219		ALDH7A1
C1GALT1		HMMR						RNF24		ALG3
CEP85		HPGD						RNFT1		ARHGEF5
DNAJB12		HSPB7						RPL15		ASPN
HNF1B		KDM3A						RPL19		CLRN1
LHFP		MSANTD1						RPL27		DGAT1
PIP5K1C		NCBP1						RPL36A		DHX9
RCAN1		NLE1						RPL7A		GPSM2
SH3BP5		PCK1						RPL7L1		HIST1H1D
SNRPD1		REEP4						RPLP1		KDELC2
BHLHE22		STOML1						RPS15		MEIS1
ETS2		TMEM181						RPS15A		NUP205
PLEKHF2		TRPC6						RPS17		PCNT
SERPINE1		VANGL2						RPS27		PECAM1
RAB11FIP2		COL4A5						RPS6KB1		PMAIP1
FUBP1		GCNT2						RREB1		PPID
HSPA4		HOXB1						RS1		RFX2
IKZF1		IGF2BP2						RSBN1L		SLC7A10
RAB23		PDGFB						RTKN2		SLC9A4
RS1		C3orf52						RUNX1T1		TNXB
SLC35G1		DARS2						RXRA		ZNF780B
STAG1		DUSP10						S1PR1		RBFOX1
CALU		EP400						SALL1		USP49
EN2		EPHA3						SAT1		ABCC5
CPEB1		GPR137						SATB2		B3GNT7
PTP4A2		IGF2						SAV1		CEP164
SALL4		MBOAT1						SBF2		DHX36
TANC1		PPAPDC2						SCAF1		DTX2
TULP4		RPUSD2						SCAF11		EDN1
CCT6A		SLC25A24						SCAI		LAMA3
DSEL		UBAP2						SCMH1		NDST2
FAM214A		VSIG10						SCOC		OGG1
GDAP1		ZNF746						SDCBP		PCGF5
LRRC41		GUCY2D						SELT		PIK3R2
MAP3K4		AHNAK						SEMA3A		ZNF354A
MPZL1		GALNT4						SEMA6A		ITSN1
PRDM15		LYSMD3						SEMA7A		DIDO1
SPRYD4		RBMS2						SERBP1		TMTC3
TCEA1		CACNA1D						SF3B3		CFL2
TMEM170A		APBA1						SGMS1		LBR
TMPO		EEA1						SGPP1		PCYT1B
TRPC4AP		SLC30A7						SH2D2A		NLK
ZBTB34		ADAMTS5						SH3BP5		CAP1
FKBP1A		ADAM10						SHISA7		CHD4
MYRF		NRP2						SIAH2		DOCK1
RXRA		TSPAN2						SIX4		GHSR
AGO2		ZNF644						SKP1		GLI2
MTF1		ACTA1						SLC10A3		KCNJ15
EVI5		ATP8B4						SLC12A6		KLHDC2
EYA4		BEGAIN						SLC1A2		NID2
DNAJB9		CDH22						SLC20A2		NME4
G3BP1		CEP170B						SLC25A44		NOD2
SNX12		COL3A1						SLC28A3		NPHP3
SOWAHA		CYTH2						SLC2A1		OLR1
TBC1D19		DPH3						SLC35F3		PLA2G3
UBE4A		FAM160A1						SLC6A8		SLC2A12
HAS3		H1F0						SLITRK1		CLASP2
ZFPM2		HIST2H4B						SMARCD2		RELL1
ACLY		KLF8						SMIM14		SERP1
ADAMTS10		MAP2K1						SMS		WNT9A
BTLA		PDCL						SMURF2		BAHD1
CLEC16A		SLC16A14						SNAP91		LCORL
CUL4A		SUCLG2						SNCG		AAK1
EIF5A		ZC3HAV1L						SNRPD1		HABP4
GATA3		ABHD2						SNX11		HOXD1
LIPA		E2F6						SNX12		MAP4K3
MDFI		PLOD2						SNX13		TRIO
PCSK7		SCAMP1						SNX3		PBX3
SLC10A3		XK						SOWAHC		RLF
SMARCA5		PPP1R15B						SOX11		SBK1
TRMT2A		RSF1						SP6		ARL5A
TSC22D1		FNIP1						SP7		CCNY
USP12		NCOA3						SPG21		EVI2A
BAZ2B		TMCC1						SPOPL		FAM109A
FRK		PPP2R1B						SPSB4		GPR125
PRKAR1A		PFKFB2						SRCAP		IFNAR2
PTPN4		TMEM194A						SRGAP2		INPP5D
UBE2D1		MARK1						SRP68		KCNQ4
DNAJC3		METAP2						SRPK2		KSR1
FAM160B1		SLC38A9						SRSF10		MAPK8IP1
STIM2		UBE2J1						SSBP3		MYBPC1
RUNX1T1		ZBTB10						ST3GAL2		NEFL
KIAA0232		ALDH7A1						ST5		NELFCD
NKAP		ALG3						ST6GALNAC3		PPAN
TBKBP1		ARHGEF5						ST6GALNAC4		PPAPDC1B
TLK1		ASPN						ST6GALNAC6		RPGR
ZNF436		CARS						ST8SIA3		RPL9
NREP		CLRN1						STAG1		RSPRY1
WNK1		DGAT1						STAM		SCP2
AARS		DHX9						STAMBPL1		ZNF668
ARPC5L		GPSM2						STIM2		SLC31A1
GTPBP1		HIST1H1D						STK3		DMP1
HOXB8		KDELC2						STK38L		STARD3NL
PER3		MEIS1						STRN		TEX9
PLK3		NUP205						SUDS3		TMEM143
SLC39A6		PCNT						SUN2		TNIP1
TMCC1		PECAM1						SUPV3L1		COL27A1
TMEM206		PMAIP1						SWAP70		GATA6
NOTCH2		PPID						SYNDIG1		KCTD21
RGS9BP		PSMA2						SYNGR2		PLCB1
ZC3H7B		RFX2						SYNJ1		RAB27B
GPR180		SLC7A10						TANC1		SCN4B
LRRC8D		SLC9A4						TBC1D12		ST3GAL1
MED26		TNXB						TBC1D14		UNC5A
GMFB		ZNF780B						TBC1D22B		RAB8B
DCP2		RBFOX1						TBPL1		FNIP2
BIVM		USP49						TBX2		MAPK6
CCNI		ABCC5						TBX4		TET3
CMTR2		B3GNT7						TCP1		LSM11
FAM98A		CEP164						TDG		DYRK1A
HOXA1		DHX36						TDP1		TSC22D2
MAGI3		DTX2						TFCP2		ARAP2
PLCL2		EDN1						TGFBR2		KCTD10
PTCHD2		LAMA3						TGIF2		NAP1L1
RAI14		NDST2						TGM3		SEL1L3
SIAH2		OGG1						THSD7A		40792
TBC1D14		PCGF5						THY1		SKP2
TFCP2		PIK3R2						TLK1		THBS1
WARS2		ZNF354A						TMEM170A		ZMAT4
CACNG2		ITSN1						TMEM184B		ADIPOR2
CMPK1		PHF6						TMEM184C		C8orf58
HTR4		AGO2						TMEM206		CHD7
MTSS1		ARHGAP21						TMEM245		DCAF15
RNF38		CHFR						TMEM25		FRZB
ANKRD44		DIDO1						TMEM47		GDAP2
EYA3		TMTC3						TMEM63B		GHR
DAB2		TAOK1						TMEM9B		GYS1
ERMN		CFL2						TMPO		PRKCD
MYH9		LBR						TMTC1		RBM38
NABP1		MEGF11						TNPO1		UBN2
PAPPA2		PCYT1B						TNRC18		EIF4G2
RASSF5		NLK						TNRC6B		LPGAT1
RTKN2		CAP1						TOB2		DUSP7
TRAM1		CHD4						TOMM70A		TMEM106B
CREBRF		DOCK1						TPD52		TRIB2
BCL7B		GHSR						TPGS2		ERLIN1
C2CD5		GLI2						TPI1		FAM134C
MOB3C		HS6ST1						TRABD2B		KLHL42
ORC5		KCNJ15						TRAF3		PTPDC1
PI4KB		KLHDC2						TRAIP		SLC8A2
RCBTB2		NID2						TRAK2		TMEM56
SPG21		NME4						TRIAP1		RFX3
TFAP2C		NOD2						TRIM2		ACVR1B
VPS39		NPHP3						TRIM26		BNC2
BMPR1A		OLR1						TRIM36		PRUNE2
SEMA6A		PLA2G3						TRIM59		SOCS7
TNPO1		SLC2A12						TRMT2A		FOXJ3
NR2E1		SPRYD4						TROVE2		EPHB2
SLC35A3		CLASP2						TSC22D1		OSTM1
ARFGEF1		E2F1						TSC22D4		ADRA1D
COMMD3-BMI1		RELL1						TSPAN5		BAG2
DGKE		SERP1						TSPAN9		CALB2
DNMT3B		WNT9A						TTLL11		CAT
LATS2		BAHD1						TUBA1B		COL13A1
MTMR12		LCORL						TUBB		COL9A1
SH3KBP1		AAK1						UBA52		DCLRE1C
AP3M2		CDH20						UBASH3B		F2R
COPS7A		HABP4						UBB		FRRS1
CRTC1		HOXD1						UBE2D1		GALR1
EVX1		MAP4K3						UBE2W		GUCY2C
IHH		TRIO						UBE2Z		HIST1H2BC
LMNB2		TTC39A						UBE4A		KANSL3
NDRG3		PBX3						UBR3		KIAA0226L
PRNP		RLF						ULK3		KIAA0368
RAB33B		SBK1						UMOD		LAPTM4B
RGS3		ARL5A						UNC119B		RAB13
RHPN2		CCNY						UNC80		RAB30
RPS6KA5		EVI2A						UPF2		RIMBP2
ZNF512		FAM109A						USF2		SFSWAP
SRPK2		GPR125						USP1		SLC35C1
ADAM10		IFNAR2						USP12		UBAC1
MMP16		INPP5D						USP42		BFAR
AXIN2		KCNQ4						USP46		BTBD10
BAHCC1		KSR1						VAMP8		CHRD
MFAP3		MAPK8IP1						VASN		PALD1
SLC2A3		MYBPC1						VCAN		POLR3D
IKZF2		NEFL						VCL		RAB40C
MAP4		NELFCD						VDAC1		SLC17A2
PTCHD1		PPAN						VEGFA		SLC9A9
CPEB3		PPAPDC1B						VPS37B		ZNF784
COL5A1		RPGR						VPS39		GTF3C2
RAB14		RPL9						VPS45		CEP120
TUBB		RSPRY1						VPS4A		DKK3
ZNF711		SCP2						WASF3		FARP1
ABCB10		ZNF668						WDR1		STK39
ATF1		PICALM						WDTC1		FGD6
ATP1A1		SLC31A1						WLS		PAPOLA
BCKDK		DMP1						WNT3A		COIL
CEP68		MDFI						WWP1		CRTAP
GMCL1		NCOA4						XIAP		MAEA
MSANTD4		STARD3NL						XIRP1		PLA2G15
MYNN		TEX9						YES1		PLD3
PRPF4		TMEM143						YTHDF1		PPP1R18
PRR12		TNIP1						YWHAB		PRPF38B
SF3B3		COL27A1						YWHAH		SNAP23
SLC25A16		GATA6						YWHAQ		PRLR
SUN2		KCTD21						ZBED6		DCUN1D3
PARD6B		PLCB1						ZBTB33		ITGB3
ANKIB1		RAB27B						ZBTB8A		ZNF275
ETV3		SCN4B						ZC3H11A		PDCD10
DLL4		ST3GAL1						ZDHHC15		PPP3CB
TRIM36		UNC5A						ZDHHC21		USP32
UGCG		RAB8B						ZDHHC3		AGO3
CDK4		SRGAP3						ZEB2		CD2AP
CNEP1R1		FNIP2						ZFHX3		PFN2
GPBP1		LHFPL2						ZFPM2		PPP2R2A
HBS1L		MAPK6						ZHX1		CHD5
HEY1		TET3						ZNF282		RQCD1
HOXD13		LSM11						ZNF326		SPTBN1
ID2		DYRK1A						ZNF436		ST8SIA4
PCSK6		TSC22D2						ZNF449		MAP3K1
PDHX		ARAP2						ZNF45		DRD1
PLS1		KCTD10						ZNF512		MKNK2
PPP1R12C		NAP1L1						ZNF597		XPOT
STAM		SEL1L3						ZNF600		CASP7
BAI3		40792						ZNF711		ECT2
CHST11		SKP2						ZNRF2		ETNK2
HMGA1		THBS1								FBXO34
ABL2		ZMAT4								IKBKE
DHX15		ADIPOR2								KCNJ11
MAP3K3		C8orf58								KIFC2
NKTR		CHD7								MATR3
SULF1		DCAF15								MFSD4
YWHAQ		FRZB								MMP11
NFIA		GDAP2								NFATC2IP
DCBLD2		GHR								OSMR
KY		GYS1								RAB3IP
RC3H2		PER3								RFTN2
APPL1		PRKCD								RGS16
CCNJ		RBM38								SLC44A1
EPB41		UBN2								SNAI1
PCGF3		EIF4G2								TCERG1
UBE2W		LPGAT1								TMPRSS11F
ADCY3		ADAM19								APOO
ALDH1A3		DUSP7								BPGM
AP2A1		TMEM106B								CD200
CCNC		TRIB2								CLCC1
DEPTOR		BCR								CPED1
DYRK1B		ERLIN1								DEXI
HNRNPH1		FAM134C								DHX30
MASTL		KLHL42								EIF2S3
PLS3		PTPDC1								GAPVD1
SF3A1		SLC8A2								HARS
UPF2		TMEM56								KIAA2013
VASN		RFX3								MAN1B1
EIF5A2		ACVR1B								ND2
NF1		BNC2								ND5
SNX13		PCDH20								PPRC1
AMOT		PRUNE2								RGS6
GOPC		SOCS7								RPS4X
TRIM71		FOXJ3								RTN4R
USF2		EPHB2								SLC25A30
VAV3		OSTM1								SUPT5H
PDE10A		ADRA1D								TOR1B
LATS1		BAG2								UNC45A
AIF1L		CALB2								USP37
CNOT7		CAT								NAPEPLD
CTGF		COL13A1								PKNOX2
DCLRE1B		COL9A1								SLC6A9
GOT2		DCLRE1C								ZCCHC3
ITGB8		EIF2B1								ACIN1
PRMT5		F2R								ARHGAP28
RAD9A		FRRS1								CPSF4
RGS4		GABRB1								ERCC6
RNF19A		GALR1								GBF1
TPGS2		GUCY2C								KPNA2
UGT8		HIST1H2BC								MIOS
RAB10		KANSL3								SLC1A4
RBBP6		KIAA0226L								BTBD3
SSBP3		KIAA0368								CTNND2
PPIG		LAPTM4B								TRPS1
SELT		MYH11								RGS17
SH2D2A		RAB13								ATF2
TMEM184B		RAB30								B4GALT1
TMEM2		RIMBP2								SLC25A27
ZEB2		SFSWAP								TADA2B
ABLIM1		SLC35C1								ACSL4
ACER3		UBAC1								B3GNT5
AKAP7		BFAR								CELSR3
CEMIP		BTBD10								HIF3A
DENND4C		CHRD								TMX4
DLG4		FAM98A								ADAM12
GABARAPL1		HOXA1								ACTC1
GAS2L3		PALD1								ADAM22
GLUL		POLR3D								CA13
ZNF385B		RAB40C								CEP152
MAPK9		SLC17A2								COX3
MRPS25		SLC9A9								CYSLTR1
PHF20		WARS2								DOC2A
SPAG9		ZNF784								GPR150
KIF5C		GTF3C2								GSR
NOTCH1		CEP120								KXD1
TMEM245		DKK3								MOB1A
EPC1		DLG5								MTFMT
C21orf91		FARP1								NAGK
CTNND1		JAK1								RBM12
GPR124		SERPINE1								SLC35F4
MET		STK39								STARD3
MITF		FGD6								TBC1D20
NRIP3		PAPOLA								UXT
NRP2		C2CD5								C16orf87
NUAK1		COIL								CGNL1
WDTC1		CRTAP								CNOT11
GOLGA1		MAEA								FOXO3
DDX46		PLA2G15								OCLN
DIAPH1		PLD3								PIK3IP1
NDUFS4		PPP1R18								RASD1
NET1		PRPF38B								RDH10
PDE12		RCN2								SEC23IP
SHISA7		SNAP23								TMPPE
XKRX		PRLR								XKR8
PIK3R1		DCUN1D3								ARHGAP26
CDH2		ITGB3								TIA1
TROVE2		ZNF275								SLC4A4
FLRT3		PDCD10								RGS8
MYB		PPP3CB								ATG16L1
RB1		RAB23								DDR2
FAM120C		USP32								ERC2
PRKCE		AGO3								ZFC3H1
RMND5A		CD2AP								SLC7A1
GLIPR2		PFN2								ALPK3
GNB1		PPP2R2A								ANKRD49
HECA		CHD5								COL5A2
KIAA0947		RQCD1								CPNE5
OXSR1		SPTBN1								EOGT
PTPRM		ST8SIA4								KLHDC8B
PYGO2		MAP3K1								PLEKHO2
SNAP91		DRD1								RASSF10
ST6GALNAC6		MKNK2								TNKS1BP1
TPD52L2		PIM1								TOR1AIP2
WASF3		XPOT								TSPAN18
SCAI		CASP7								PPP3R1
CDS1		ECT2								MAFG
DMXL1		EPDR1								TET1
PRKAB2		ETNK2								MED13L
PRRG1		FBXO34								ACER2
TBC1D12		IKBKE								EZH1
ANKFY1		KCNJ11								EDEM3
CCDC6		KIFC2								TNRC6C
SOS1		MATR3								AP3S1
QSER1		MFSD4								ATAT1
ZFHX3		MMP11								BID
UNC80		NFATC2IP								BIRC5
TNRC6B		OSMR								CACNA1G
CKAP4		RAB3IP								DRAXIN
IPPK		RFTN2								DUSP18
KCTD7		RGS16								FOXD1
MRPL17		RPS6KA5								FUT4
NCKAP5		SLC44A1								GOLGA4
PARD3B		SNAI1								MADD
VIM		TCERG1								MAL
BMP2K		TMPRSS11F								MFSD11
COL4A1		APOO								MINPP1
MEGF11		BPGM								NAGPA
ST8SIA3		CD200								NOLC1
AGO4		CLCC1								PBXIP1
BSDC1		CPED1								PGR
NAT8L		DAPK1								PRPF40A
ARL8A		DEXI								RAB38
CNOT4		DHX30								TMEM121
EDC3		EIF2S3								UHRF1
MEOX2		GAPVD1								ZNF25
OLFML1		H3F3B								ZNF780A
SDCBP		HARS								AP1S1
SEC24A		KIAA2013								BRMS1L
SKP1		MAN1B1								CHSY3
ZDHHC15		MIS18BP1								EFHD2
LPHN1		ND2								EPG5
PIKFYVE		ND5								IL10
MAGI2		PPRC1								SEC22A
HAPLN1		RGS6								UFL1
INO80D		RPS4X								EPC2
CCDC120		RTN4R								LBH
CCDC92		SLC25A30								UNKL
COLEC10		SUPT5H								ZDHHC20
DBT		TOR1B								IGF2BP3
IRF6		UNC45A								PROSER1
MFN2		KRAS								SEC24C
PLXND1		USP37								ZNF689
SEMA7A		DNAJB9								CCDC71L
TBX4		NAPEPLD								PHACTR2
TMEM63B		PKNOX2								B3GALT1
VPS37B		SLC6A9								DERL2
ZNF326		SOWAHA								ZNF608
SCN8A		ZCCHC3								ALDH6A1
CRK		ACIN1								ATG4B
GNS		ARHGAP28								B3GNT1
TGIF2		ATP1A1								C9orf40
WWP1		CPSF4								MAST3
ZNF282		ERCC6								NPEPL1
H3F3A		GBF1								NPSR1
XIAP		KPNA2								SNAI2
ATXN7L3		MIOS								TBC1D10B
DNAJA1		SLC1A4								KIAA0355
GFOD1		BTBD3								MAB21L1
LHFPL2		CTNND2								MAST4
LRRC4		MAPK8								BEND4
PITPNM2		TRPS1								GRIK2
ZDHHC3		RGS17								IPMK
ABI3		ATF2								COPS7B
ANKH		B4GALT1								DAB1
APOLD1		SLC25A27								EAF1
BRCA1		TADA2B								FOXB1
CNTNAP1		ACSL4								HOXA5
CTCF		TET2								STOX2
FNDC4		B3GNT5								ADAT1
ITGAV		CELSR3								AFAP1L2
NAA11		HIF3A								AGL
SP7		NKAP								DAD1
SPOPL		TMX4								DVL3
TBX2		ADAM12								ERMAP
RNF24		CECR6								LRRC16A
STK38L		ACTC1								LRRC3
DCAF12		ADAM22								MMP14
KIF5B		CA13								NXPE3
RAPGEFL1		CEP152								OXTR
TRAF3		COX3								RASGRP3
BMPR2		CTH								RRAD
GCNT4		CYSLTR1								SESN2
GTPBP2		DOC2A								TMEM45A
INSM1		GDE1								LIF
MDFIC		GPR150								ZKSCAN8
MZT1		GSR								LYVE1
NIPAL1		KXD1								NSMCE2
SLC20A2		MOB1A								P2RY1
SLC6A8		MTFMT								PLD5
SP6		NAGK								RASGRP1
YTHDF1		RBM12								RRP1B
ZNF597		SLC35F4								TPP1
ADAM19		STARD3								ZDHHC7
CELSR2		TBC1D20								MAP3K12
MN1		UXT								TMEM26
PTPN3		C16orf87								CACNA1C
RASA1		CGNL1								CLDN12
SNN		CNOT11								CRY2
DENND5B		FOXO3								MTSS1L
ZDHHC21		OCLN								PTPRO
SERBP1		PIK3IP1								RAB11FIP1
SOX11		RASD1								ADM
SLCO5A1		RDH10								ATXN2L
CORO2B		SEC23IP								CRB2
DDAH1		TMPPE								IGF2R
ELAC1		XKR8								ITGA4
EPM2AIP1		ARHGAP26								L2HGDH
IPO5		TIA1								NRBF2
NCDN		SLC4A4								RALA
NEK6		RGS8								RALB
PLCE1		ATG16L1								RNF220
RAC1		DDR2								RUNDC3B
SLC12A6		ERC2								SNX2
SNX11		LRRC8D								USP28
VDAC1		ZFC3H1								VSNL1
WDR1		SLC7A1								ZNF770
XIRP1		ALPK3								BIRC6
ZC3H11A		ANKRD49								ENTPD7
LUZP1		COL5A2								CYB561D1
AK4		CPNE5								PANK3
ENY2		DEPTOR								TXLNA
GRB2		EOGT								ZNF462
XPO1		KLHDC8B								A1CF
ARRDC4		PLEKHO2								B4GALT4
CCDC43		RASSF10								C8orf4
EXOC5		SF3A1								CASP9
FOSB		TNKS1BP1								CRADD
GFPT2		TOR1AIP2								GPC4
RAB2A		TSPAN18								HCCS
SLC25A36		PPP3R1								MRS2
SRSF10		MAFG								NKX2-5
ATP11A		TET1								NSMAF
LZTS3		MED13L								OVOL2
MTMR3		PTP4A2								SOX17
SALL1		ARPP19								TCP11L2
TNRC18		ACER2								TKT
FZD7		EZH1								TBC1D4
GAB2		EDEM3								SLC30A4
LONRF1		TNRC6C								COL24A1
NRARP		AP3S1								EIF2S2
PAN3		ATAT1								KIAA1551
YWHAE		BID								PTGS2
DESI2		BIRC5								RAB8A
SLC1A2		CACNA1G								RNF170
MBNL3		DRAXIN								YPEL1
AFF3		DUSP18								BTG2
ANKS1A		FOXD1								ARL4A
BACE1		FUT4								CDC25A
CHEK1		GOLGA4								MIEF1
CITED2		HRAS								MYCL
GAP43		MADD								STX17
ID4		MAL								MAP1B
NKX3-1		MFSD11								SENP2
RNMT		MINPP1								ZNF362
UBR3		NAGPA								FRS2
ULK1		NFE2L2								APCDD1
UBE2Z		NOLC1								BNC1
MKL2		PBXIP1								CEBPD
CDC37L1		PGR								EGR2
TBC1D22B		PRPF40A								LIMD1
FGF7		RAB38								MSMO1
KCTD9		TMEM121								PGRMC1
SLC19A2		UHRF1								SPATA13
SLC2A1		ZNF25								USP38
SMIM14		ZNF780A								ADARB1
VCAN		AP1S1								BAZ1B
BLCAP		BRMS1L								DDIT4
DESI1		CHSY3								KIAA1239
EPN2		EFHD2								NUP153
C5orf24		EPG5								SLC16A9
FBXO28		IL10								SAMD8
FAM60A		SEC22A								NAB1
KPNB1		UFL1								CDC42
RAP1A		EPC2								FAM136A
LIN7C		LBH								FGF20
SRGAP2		UNKL								IL2RA
THSD7A		ZDHHC20								KIAA0430
HIC2		IGF2BP3								LRFN2
BCL11A		PROSER1								MFSD9
ARHGAP21		SEC24C								MTTP
CHFR		SLC35A3								MYO5B
LOX		ZNF689								PGM1
PLAA		CCDC71L								POLA1
PPP1CB		PHACTR2								PPP2CB
PPP1R3F		B3GALT1								RPS24
TSPAN5		DERL2								SAFB
HOMER2		ZNF608								SNX33
MAPK8		ALDH6A1								TAF13
40609		ATG4B								TFAP2E
ATG14		B3GNT1								PHC3
LIN28B		C9orf40								BTBD9
NRP1		GLUL								EEF1A1
RASSF3		IVNS1ABP								FBXO45
CAB39		LOXL3								40607
CBX3		MAST3								PPARA
CDR2L		NPEPL1								FAM210B
DNAJB5		NPSR1								HAND1
HIAT1		SNAI2								HYOU1
ICMT		TBC1D10B								MYO1E
MORF4L2		ETNK1								NKIRAS2
PANK2		KIAA0355								PPP1R12A
PHKA1		MAB21L1								TGFBRAP1
PLXNC1		MAST4								TP53INP1
TFAP2A		BEND4								NEDD4L
TMTC1		IGF1								DLC1
YWHAB		GRIK2								CAMK2D
OSBPL6		IPMK								LTN1
LPPR1		COPS7B								NTNG1
MAN2A1		DAB1								SOCS6
OSBPL3		EAF1								ATXN1
PAPD7		FOXB1								FAF2
RBM47		HOXA5								GRB10
		TNFAIP3								REEP3
		STOX2								ABHD5
		ADAT1								CHMP3
		AFAP1L2								EGLN2
		AGL								EPHA2
		DAD1								FAM73B
		DVL3								GDI1
		ERMAP								GPR45
		LRRC16A								HECTD3
		LRRC3								IGSF1
		MMP14								KIAA1161
		NXPE3								PRKRIR
		OXTR								REV1
		RASGRP3								THBS2
		RRAD								UTRN
		SESN2								ARID3B
		TMEM45A								ARHGAP32
		LIF								G3BP2
		WNK1								NUS1
		ZKSCAN8								PLXNA4
		CCND1								ATG5
		DDX46								ATP6
		LYVE1								C1orf168
		NSMCE2								COL22A1
		P2RY1								EDRF1
		PDGFRB								LACTB2
		PLD5								MSL3
		RASGRP1								NAV3
		RRP1B								PREB
		TPP1								PRPS2
		ZDHHC7								SEC14L2
		MAP3K12								SEMA6B
		TRIM33								TGFB1I1
		TMEM26								TNFRSF21
		CACNA1C								TRDN
		CLDN12								USB1
		CRY2								KPNA6
		MTSS1L								NUDT11
		ZBTB34								SLC10A7
		PTPRO								SPRED3
		RAB11FIP1								TNRC6A
		ADM								PTP4A1
		ATXN2L								AKAP10
		CRB2								CCDC93
		IGF2R								DUSP9
		ITGA4								GRPEL2
		L2HGDH								TRPC3
		NRBF2								UHRF2
		PYGO2								ZNF655
		RALA								RNF165
		RALB								ANKRD13C
		RNF220								FEM1B
		RUNDC3B								PFKFB3
		SNX2								RNF2
		USP28								SIRT1
		VSNL1								WNT1
		ZNF770								HS2ST1
		BIRC6								ACTN1
		ENTPD7								CCDC117
		CYB561D1								CCNK
		EYA3								CEP170
		PANK3								CNTN4
		TXLNA								COL4A6
		ZNF462								DZIP1
		A1CF								HK2
		B4GALT4								LGR4
		C8orf4								MOB3B
		CASP9								UBE2O
		CRADD								BSN
		GPC4								ADO
		HCCS								LHX9
		MRS2								MTUS1
		NKX2-5								STK40
		NSMAF								ALDOA
		OVOL2								ATP10A
		SOX17								ATPAF1
		TCP11L2								DEPDC1
		TKT								EIF3C
		TBC1D4								GNG10
		SLC30A4								LSM12
		KIAA1549								MAP9
		C6orf120								NT5E
		COL24A1								PPP2R4
		EIF2S2								PRICKLE3
		GLUD1								RBM14
		KIAA1551								SLC35A5
		PTGS2								CHD1
		RAB8A								BACH1
		RNF170								PRR14L
		YPEL1								FRMD6
		BTG2								ALS2
		ARL4A								AP1S3
		CDC25A								COMMD8
		MIEF1								DENND2C
		MYCL								DNAJC1
		STX17								FYN
		MAP1B								GCH1
		RAP2C								KCNC1
		SENP2								MIER2
		ZNF362								UBR1
		FRS2								ANKRD52
		APCDD1								THOC2
		BNC1								BAZ1A
		CEBPD								PHF3
		CNOT4								PPP1R2
		EGR2								ASXL3
		LIMD1								KMT2C
		MSMO1								YPEL2
		PGRMC1								CAV2
		RAD21								CDK2AP1
		SPATA13								CDKL2
		USP38								CEP76
		ADARB1								CHSY1
		BAZ1B								COL10A1
		DDIT4								COX7A2L
		GOPC								EHD1
		KIAA1239								GPN1
		NUP153								KCNJ12
		SLC16A9								LACC1
		SAMD8								LARGE
		SH3KBP1								MGME1
		TWF1								NRG3
		NAB1								PIAS2
		CDC42								PRELP
		FAM136A								PURG
		FGF20								SNX10
		IL2RA								SYNGR3
		KIAA0430								TCP11L1
		LRFN2								UBE2QL1
		MFSD9								USP15
		MTTP								AGPAT6
		MYO5B								ANGPTL2
		PGM1								HIVEP1
		POLA1								L1CAM
		PPP2CB								NKAIN2
		RPS24								PXK
		SAFB								REST
		SNX33								TIMM17B
		STRIP1								ZBTB41
		SUFU								BCL2L1
		TAF13								FAM160B2
		TFAP2E								TAB2
		PHC3								TMEM41B
		BTBD9								AHCTF1
		EEF1A1								CLUH
		FBXO45								GNAO1
		40607								HSPA13
		PPARA								RNF13
		FAM210B								SEC14L1
		HAND1								SEMA4F
		HYOU1								TGDS
		MYO1E								UBFD1
		NKIRAS2								BZW1
		PLXND1								SEMA6D
		PPP1R12A								WNT9B
		TGFBRAP1								AHCY
		TP53INP1								AP1B1
		HIC2								BAX
		NEDD4L								CMC4
		DLC1								DRAM1
		PTCHD1								EFNA3
		CAMK2D								EYA2
		LTN1								FA2H
		MTDH								HTRA3
		NTNG1								LYN
		SOCS6								MAT2B
		RNF38								NADK
		ATXN1								RRN3
		FAF2								TRA2B
		GRB10								ZNF410
		REEP3								CCNE2
		TCF7L2								IQCG
		ABHD5								SEC16B
		ABI3								TECPR2
		CHMP3								MBNL2
		EGLN2								PPP2R3A
		EPHA2								C20orf112
		FAM73B								CTTNBP2NL
		GDI1								MAN1A2
		GPR45								TRHDE
		HECTD3								TRIM67
		IGSF1								BBX
		KIAA1161								FGF5
		PRKRIR								NYNRIN
		REV1								SEC23A
		THBS2								SH3RF3
		UTRN								TMEFF1
		ARID3B								UBN1
		ARHGAP32								ACVR1C
		ETV3								ZBTB18
		G3BP2								AKAP12
		NUS1								BECN1
		PLXNA4								CLDND1
		ATG5								DMTN
		ATP6								GPR146
		C1orf168								GTF2E2
		COL22A1								GZF1
		EDRF1								MTERFD2
		LACTB2								MUM1L1
		MSL3								NR4A1
		NAV3								OVOL1
		PREB								PHLDB2
		PRPS2								PPP2R5A
		SEC14L2								SSFA2
		SEMA6B								TMCO3
		TGFB1I1								TMEM189
		TNFRSF21								TUBGCP3
		TRDN								ARCN1
		USB1								CSTF2
		KPNA6								MAT2A
		NUAK1								PHF8
		NUDT11								TMEM110-MUSTN1
		SLC10A7								KCNN3
		SPRED3								BRD1
		BRD3								C11orf57
		TNRC6A								DNAJC13
		PTP4A1								FREM2
		AKAP10								ICOS
		CCDC93								KIAA0895L
		DUSP9								RNF6
		GCNT4								SETD5
		GRPEL2								SLITRK2
		MZT1								MYO9A
		NXT2								AMMECR1L
		PPIL4								FAM49A
		TRPC3								SBNO1
		UHRF2								ARL4C
		ZNF655								KIF1B
		RNF165								C5orf51
		ANKRD13C								CXCR4
		FEM1B								ERO1LB
		FOXA1								ESRRB
		MYB								FAM214B
		PFKFB3								FXR1
		RNF2								KCNA4
		SIRT1								LCOR
		WNT1								NSG1
		HS2ST1								PTPRU
		PCGF3								TBC1D30
		ACTN1								TNFRSF1B
		CCDC117								USP45
		CCNK								ZSWIM5
		CEP170								MAP4K4
		CNTN4								SPIRE1
		COL4A6								CYB561
		DZIP1								EXTL2
		HK2								FAM83F
		LGR4								GNA12
		MOB3B								HSF2
		UBE2O								IRX4
		BSN								MAZ
		ADO								OSBPL2
		DMXL1								PARP1
		LHX9								PPAT
		MTUS1								PSMD11
		PRKAB2								RIF1
		STK40								STC2
		ALDOA								TEX261
		ATP10A								WDR44
		ATPAF1								ABCA1
		BCL9								DPYSL2
		DEPDC1								ZCCHC24
		EIF3C								PIP4K2B
		GNG10								SCRT2
		LCP1								DCTN4
		LSM12								DPF2
		MAF1								HIC1
		MAP9								IMPG2
		NT5E								KCNJ6
		PPP2R4								KIAA1804
		PRICKLE3								PI4K2B
		RBM14								SIX1
		SLC35A5								STX3
		CHD1								TNKS2
		BACH1								CHL1
		E2F7								USP48
		PRR14L								ZNF512B
		FRMD6								KIAA2022
		SRSF2								NCAM1
		C16orf52								ANO4
		ALS2								DDX52
		AP1S3								DMWD
		ARRDC4								EIF2AK3
		CCDC43								GRHL3
		COMMD8								IDS
		DENND2C								IP6K3
		DNAJC1								KLHL28
		FYN								PON2
		GCH1								PRPF8
		KCNC1								RAB31
		MIER2								SLC38A7
		PPIP5K2								SLC9A2
		SLC25A36								STARD7
		UBR1								STX2
		ANKRD52								SUV420H2
		THOC2								TRPV6
		BAZ1A								TSPAN33
		BMP2K								NACC2
		COL4A1								ADRA2A
		PHF3								COL4A3
		PPP1R2								DLST
		ASXL3								GNPTAB
		KMT2C								LHX8
		YPEL2								OXR1
		ARID5B								PRRT2
		ARMCX2								SEC61A2
		CAV2								VGLL3
		CDK2AP1								MNT
		CDKL2								PEAK1
		CEP76								RAD23B
		CHSY1								RRAGD
		COL10A1								TMEM64
		COX7A2L								RNF44
		EHD1								SPATA2
		GPN1								ABCB7
		KCNJ12								CCDC97
		LACC1								DPY19L1
		LARGE								EDNRA
		MGME1								EML1
		NRG3								ERI1
		PIAS2								GRIN2B
		PRELP								IGLON5
		PURG								NR3C2
		40795								SYT2
		SNX10								TPPP
		SYNGR3								USP2
		TCP11L1								DNAL1
		UBE2QL1								REEP1
		USP15								ABCD2
		AGPAT6								COX1
		ANGPTL2								FLVCR2
		HIVEP1								GNPDA1
		L1CAM								IFNLR1
		NKAIN2								KCNK1
		PXK								KCNQ2
		REST								NIPAL2
		RNMT								PIK3CD
		SPTBN4								POU4F1
		TIMM17B								RHOU
		ULK1								SMUG1
		YTHDC1								STAC
		ZBTB41								ZNF703
		AGO4								SCD
		BCL2L1								TTBK1
		FAM160B2								CSGALNACT1
		TAB2								ERGIC1
		TMEM41B								IKZF4
		AHCTF1								40602
		CLUH								OXA1L
		GNAO1								SLC36A1
		HSPA13								SPRY2
		RNF13								ARHGEF7
		SEC14L1								ZBTB39
		SEMA4F								RPRD2
		TGDS								DMD
		UBFD1								CAMKV
		BZW1								GNAL
		GNS								NPEPPS
		SEMA6D								PTPN9
		WNT9B								TMEM87B
		RC3H2								PHIP
		AHCY								SCN2A
		AP1B1								USP24
		BAX								CPEB2
		CMC4								CAPN5
		DRAM1								CHAC1
		EFNA3								DEPDC1B
		EYA2								GIGYF2
		FA2H								GNB5
		HTRA3								KLHL12
		LYN								LYST
		MAT2B								PNRC1
		NADK								PRSS35
		RRN3								PSAP
		SND1								R3HDM1
		TRA2B								TAF5
		ZNF410								TMEM86A
		CCNE2								TRIM28
		IQCG								USP10
		MLLT10								WNT7B
		SEC16B								YTHDC2
		TECPR2								RAPH1
		MBNL2								ADAMTS15
		PPP2R3A								BRAP
		C20orf112								GRSF1
		CTTNBP2NL								PTPN21
		DNAJA1								PKIA
		GFOD1								ANXA11
		MAN1A2								CADPS
		TRHDE								CDC25B
		TRIM67								CHKA
		BBX								DMRT3
		CBX3								HSP90AA1
		CEP135								PTPN2
		FGF5								SF3B2
		NYNRIN								SMAP1
		SEC23A								STRADB
		SH3RF3								TBC1D13
		TFAP2A								WDR7
		TMEFF1								CRYBG3
		UBN1								DDX19B
		ANKFY1								EFCAB14
		ACVR1C								HERC3
		ZBTB18								HNRNPDL
		AKAP12								JPH4
		BECN1								SDK1
		CLDND1								TBX5
		DMTN								CDC14B
		GPR146								MGAT4A
		GTF2E2								FGF4
		GZF1								LRIG1
		MTERFD2								CAPZA1
		MUM1L1								GSK3B
		NR4A1								PRRG3
		OVOL1								SLC16A6
		PHLDB2								GALNT10
		PPP2R5A								MAP7
		SSFA2								RAVER2
		TMCO3								CECR2
		TMEM189								CTIF
		TUBGCP3								KHSRP
		ARCN1								MFHAS1
		CSTF2								ASB4
		MAT2A								BAK1
		PHF8								COL9A3
		TMEM110-MUSTN1								CTDNEP1
		KCNN3								GANAB
		BRD1								HOXC4
		C11orf57								INTU
		DNAJC13								MCFD2
		FREM2								MOV10
		ICOS								MTMR1
		KIAA0895L								PARP11
		RNF6								PITX1
		SETD5								PPP3CA
		SLITRK2								PPP4R1
		MSI2								PRKCI
		NR6A1								PRR5L
		MYO9A								SPOCK2
		AMMECR1L								TBC1D32
		FAM49A								TTPA
		SBNO1								JARID2
		ARL4C								C7orf43
		KIF1B								DUSP16
		C5orf51								EXPH5
		CXCR4								MTCH2
		ERO1LB								PPM1B
		ESRRB								UFM1
		FAM214B								PPARGC1A
		FXR1								RABGAP1L
		KCNA4								DSTYK
		KIAA1033								ENC1
		LCOR								FRMD5
		NSG1								ACPL2
		PTPRU								ADAM11
		RNF157								CARM1
		TBC1D30								EGLN3
		TNFRSF1B								KAT2B
		TTL								ORC2
		USP45								P4HA1
		ZSWIM5								SCN9A
		MAP4K4								SH3GL2
		SPIRE1								SLC30A10
		USP14								SULF2
		ATP5B								VAMP3
		CYB561								CTDSPL
		EXTL2								E2F2
		FAM83F								SLC11A2
		GNA12								SMAD7
		HSF2								ARSB
		IRX4								CCDC28A
		MAZ								CCNL2
		OSBPL2								COL11A1
		PARP1								CPOX
		PPAT								ELAC2
		PSMD11								ENTPD4
		RIF1								F3
		STC2								FAM118B
		TEX261								FAM81A
		VKORC1L1								GATA4
		WDR44								GRM3
		ABCA1								LDLR
		DPYSL2								LMBR1L
		ZCCHC24								PMP22
		PIP4K2B								PPP1R14C
		SCRT2								RNPS1
		DCTN4								SGTB
		DPF2								STK17B
		HIC1								TMED7
		IMPG2								TTC13
		KCNJ6								ZNF598
		KIAA1804								MAP3K13
		PI4K2B								SLC30A1
		PRKAG2								40788
		SIX1								STARD13
		STX3								C16orf70
		CCND2								ITGA3
		TNKS2								KCNC3
		CHL1								NUDT4
		USP48								PIEZO2
		ZNF512B								SOCS3
		KIAA2022								SSR3
		NCAM1								ZDHHC17
		ANO4								ZNF106
		C1GALT1								PCDH19
		CENPF								MGA
		CEP85								INSR
		DDX52								NTN1
		DMWD								PKN2
		EIF2AK3								SATB1
		GRHL3								C17orf103
		IDS								DIS3
		IP6K3								ESCO1
		KLHL28								GPR137B
		NPM1								KCTD8
		PAX9								KIF16B
		PON2								MCM3
		PRPF8								ME1
		RAB31								MYBL2
		SLC38A7								PELI1
		SLC9A2								SAP30BP
		STARD7								SBF1
		STX2								SDAD1
		SUV420H2								ATP8B2
		TRPV6								DENND4A
		TSPAN33								KIF3A
		NACC2								KLF9
		ADRA2A								LGALSL
		CNKSR2								RAB3GAP2
		COL4A3								RECK
		DLST								SLC25A12
		GNPTAB								TAF4B
		LHX8								RAP1B
		OXR1								RASAL2
		PRRT2								ZNF516
		SEC61A2								DDX17
		VGLL3								HIPK1
		MNT								LMX1A
		PEAK1								LONRF3
		RAD23B								RANBP9
		RRAGD								TAB3
		TMEM64								ATP8B1
		RNF44								INPP4A
		SPATA2								APBB2
		ABCB7								BEAN1
		CCDC97								C9orf72
		DPY19L1								KIFAP3
		EDNRA								MCF2L
		EML1								MTM1
		EOMES								NAP1L3
		ERI1								PFKP
		GRIN2B								SEC22C
		IGLON5								TRPM7
		40605								TXNL1
		NR3C2								UCP3
		SYT2								WWP2
		TPPP								RASA2
		USP2								CCNT2
		DNAL1								ITGA8
		REEP1								LEPROTL1
		ABCD2								NCEH1
		COX1								SUCO
		FAM214A								SYT7
		FLVCR2								BCL2L11
		GDAP1								IGF2BP1
		GNPDA1								LDB3
		IFNLR1								MIA3
		KCNK1								NCK2
		KCNQ2								ZFP36L2
		MAP3K4								ZNF322
		NIPAL2								BDP1
		PIK3CD								CCAR1
		POU4F1								CELSR1
		RHOU								CPSF2
		SMUG1								GPT2
		STAC								ITPK1
		TRPC4AP								LRP3
		ZNF703								PER2
		SCD								POU4F2
		TTBK1								SLC22A5
		CSGALNACT1								SMAD6
		EP300								STK33
		ERGIC1								ZIC2
		IKZF4								CSF1
		40602								KIAA1549L
		OXA1L								PHF20L1
		SLC36A1								RPRD1A
		SPRY2								TGFBR3
		ARHGEF7								BHLHE40
		CBLB								GOLT1B
		ZBTB39								NKD1
		RPRD2								POLR3E
		MIER3								TAF5L
		DMD								ARID4B
		CAMKV								ADAMTS20
		GNAL								ARHGEF26
		NPEPPS								CAMTA2
		PTPN9								CASP2
		SLC35G1								CCNB1
		TMEM87B								CDCA7
		PHIP								CLEC14A
		SCN2A								CLINT1
		USP24								COTL1
		CPEB2								DNAJA4
		CAPN5								ELOVL5
		CHAC1								FAF1
		DEPDC1B								GGNBP2
		GIGYF2								GMNC
		GNB5								RASSF4
		GTF2H1								TMED2
		IDH1								UBE4B
		KLHL12								ZNF652
		LYST								CPD
		PNRC1								ATL2
		PRSS35								ATP11C
		PSAP								KIAA0930
		R3HDM1								SLK
		SMARCA5								TMEM65
		TAF5								AKAP6
		TBC1D15								SLC38A1
		TMEM86A								UBE2G1
		TRIM28								CCSER2
		USP10								NCALD
		WNT7B								RAG1
		YTHDC2								ZBTB6
		NEURL1B								FIGNL2
		OSBPL3								SOBP
		RAPH1								FZD3
		RBM47								ADRBK2
		ADAMTS15								AGPAT5
		BRAP								ANKHD1
		GRSF1								C16orf45
		PTPN21								C4orf19
		PKIA								CYTIP
		RAB11FIP2								FZD2
		ANXA11								MPDZ
		CADPS								OMG
		CDC25B								PUS10
		CHKA								SLC17A5
		DMRT3								SPECC1L
		HOXB8								SV2B
		HSP90AA1								TXNDC5
		PTPN2								WDR33
		SF3B2								ZMAT1
		SLC39A6								MCL1
		SMAP1								MTX3
		STRADB								PKD2
		TBC1D13								RARB
		WDR7								SMARCC1
		CRYBG3								WIPI2
		DDX19B								CEP350
		EFCAB14								XPR1
		HERC3								CACNA1E
		HNRNPDL								HNRNPU
		JPH4								ZYG11B
		SDK1								HDAC9
		TBC1D19								LEPR
		TBX5								LHX5
		CDC14B								PCDH18
		MGAT4A								PDE4B
		FGF4								PNN
		LRIG1								PNOC
		CAPZA1								SACM1L
		GSK3B								SCAMP2
		PRRG3								UBE2E2
		SLC16A6								CEP97
		TULP4								KCNA6
		GALNT10								TTPAL
		MAP7								ZBTB5
		PRKAR1A								PEG10
		RAVER2								GTF2I
		CECR2								KLHL31
		CTIF								MEX3D
		KHSRP								MOB4
		MFHAS1								STX16
		ARHGAP44								ADAMTS19
		ASB4								DGCR2
		BAK1								JDP2
		COL9A3								KATNAL1
		CTDNEP1								NAP1L5
		GANAB								POLQ
		HOXC4								RABGEF1
		INTU								TBX22
		MAGI3								THAP2
		MCFD2								FAM199X
		MOV10								FIGN
		MTMR1								KALRN
		PARP11								MEX3B
		PITX1								PPM1E
		PPP3CA								UBXN4
		PPP4R1								PLXNA2
		PRKCI								UNC5D
		PRR5L								ACBD5
		SPOCK2								ERLIN2
		TBC1D32								IER5
		TTPA								RICTOR
		JARID2								TTLL7
		C7orf43								ZNF207
		DUSP16								CCDC148
		EXPH5								ELFN2
		MTCH2								HAO1
		PPM1B								KCTD20
		TBKBP1								LIX1L
		UFM1								MSTN
		PPARGC1A								RBBP5
		RABGAP1L								RND3
		DSTYK								EPHA5
		ENC1								SETD7
		FRMD5								AZIN1
		ACPL2								CASKIN1
		ADAM11								PXDN
		CARM1								SLC16A10
		EGLN3								ARHGEF3
		KAT2B								ATP2B1
		ORC2								COL19A1
		P4HA1								ETF1
		SCN9A								MEX3C
		SH3GL2								ABCC4
		SLC30A10								AJAP1
		SULF2								ANKRD63
		VAMP3								ARHGEF18
		CDK5R1								CD69
		CTDSPL								CPNE8
		E2F2								DERL1
		PPM1H								DUSP2
		SLC11A2								EIF4A1
		SMAD7								EPB41L4B
		ARSB								FRAT2
		BCL7B								LYPLA1
		CCDC28A								NUP210
		CCNL2								VAMP7
		CDH1								ZSCAN29
		COL11A1								DCX
		CPOX								GAD2
		ELAC2								CUL2
		ENTPD4								HBEGF
		F3								KIAA2026
		FAM118B								LNPEP
		FAM81A								MAP3K5
		GATA4								SRSF7
		GRM3								QKI
		LDLR								CRIM1
		LMBR1L								RLIM
		PMP22								ACSL1
		PPP1R14C								SCN1A
		RNPS1								SUB1
		SGTB								ADAMTS6
		STK17B								BRPF1
		TFAP2C								ERMP1
		TLX3								FBXO3
		TMED7								INSIG2
		TTC13								NECAP1
		ZNF598								PARP16
		MAP3K13								RNF145
		SLC30A1								RRAS2
		CDK14								RWDD4
		40788								SNX5
		STARD13								STAC2
		C16orf70								STT3B
		HTR4								SYNPO2
		ITGA3								VASH2
		KBTBD8								UBE2K
		KCNC3								ZNF148
		NUDT4								ARMC8
		PIEZO2								ARNT2
		SOCS3								ARPP21
		SSR3								FASN
		ZDHHC17								FBXL19
		ZNF106								GPR63
		PCDH19								IDE
		MGA								KIAA1468
		CDK6								LIG3
		INSR								MDN1
		NREP								RHOA
		NTN1								RNF122
		PKN2								TNFRSF11A
		SATB1								ZNFX1
		AP3M2								CTDSP2
		C17orf103								KDM6B
		CCNE1								ZBTB7A
		DIS3								ABR
		ESCO1								ATXN7L3B
		GPR137B								BICD2
		KCTD8								ZBTB7C
		KIF16B								ZFP36L1
		MCM3								RASL10B
		ME1								CAMSAP1
		MYBL2								IGSF3
		OAF								PRKAA2
		PELI1								RASGRF2
		SAP30BP								SERF2
		SBF1								ATRNL1
		SDAD1								CMTM6
		ATP8B2								MAPRE3
		DAB2								RAB22A
		DENND4A								RACGAP1
		KIF3A								SLC1A1
		KLF9								UHRF1BP1L
		LGALSL								RANBP10
		NABP1								PSD3
		RAB3GAP2								CDKN1B
		RECK								CREBL2
		SLC25A12								MTF2
		TAF4B								SLC25A37
		TRAM1								KPNA1
		RAP1B
		RASAL2
		ZNF516
		DDX17
		HIPK1
		LMX1A
		RGS9BP
		ZC3H7B
		MKL2
		BAZ2B
		LONRF3
		SLC5A3
		LRIG2
		RANBP9
		TAB3
		ATP8B1
		INPP4A
		PBRM1
		INO80D
		APBB2
		ATF1
		BEAN1
		C9orf72
		CEP68
		KIFAP3
		MCF2L
		MTM1
		MYNN
		NAP1L3
		PFKP
		SEC22C
		SLC25A16
		TRPM7
		TXNL1
		UCP3
		WWP2
		SCN8A
		FBXO28
		RASA2
		TSC1
		ARFGEF1
		CCNT2
		DNMT3B
		ITGA8
		LATS2
		LEPROTL1
		NCEH1
		ATP13A3
		SUCO
		SYT7
		BCL2L11
		IGF2BP1
		LDB3
		MIA3
		NCK2
		ZFP36L2
		ZNF322
		ABL1
		BDP1
		CCAR1
		CELSR1
		CPSF2
		GPT2
		HBS1L
		HOXD13
		ITPK1
[truncated: 294 more rows]

## Sheet: COSMIC-Masternak Venn Diagram
http://www.bioinformatics.lu/venn.php
