# Supplementary material for: Circulating small non coding RNA signature in head and neck squamous cell carcinoma
Source: Oncotarget. 2015 May 25;6(22):19246–63. doi: 10.18632/oncotarget.4266 (PMC4662488; doi:10.18632/oncotarget.4266)
Supplement: Supplementary file 3 [file oncotarget-06-19246-s003.xlsx]

## Sheet: DAVID_ClusterAnalysis_UPmiRNA_4
Supplementary Table S2. DAVID Functional Annotation Clustering of 48 COSMIC genes overtargeted by upregulated HNSCC miRNAs.
Annotation Cluster 1	Enrichment Score: 4.3313557539568395
Category	Term	Count	%	PValue	Genes	List Total	Pop Hits	Pop Total	Fold Enrichment	Benjamini
GOTERM_BP_FAT	GO:0030097~hemopoiesis	8	16.6667	2.6968e-05	NOTCH2, IKZF1, PPARG, TCEA1, MYH9, CBFB, FOXP1, PIK3R1	46	221	11095	8.73106	0.00986638
GOTERM_BP_FAT	GO:0048534~hemopoietic or lymphoid organ development	8	16.6667	5.07698e-05	NOTCH2, IKZF1, PPARG, TCEA1, MYH9, CBFB, FOXP1, PIK3R1	46	244	11095	7.90805	0.0111376
GOTERM_BP_FAT	GO:0002520~immune system development	8	16.6667	7.40421e-05	NOTCH2, IKZF1, PPARG, TCEA1, MYH9, CBFB, FOXP1, PIK3R1	46	259	11095	7.45006	0.010157
Annotation Cluster 2	Enrichment Score: 3.15455398551471
Category	Term	Count	%	PValue	Genes	List Total	Pop Hits	Pop Total	Fold Enrichment	Benjamini
GOTERM_BP_FAT	GO:0016481~negative regulation of transcription	9	18.75	0.000286388	SUZ12, TBL1XR1, SMARCE1, IKZF1, HEY1, PPARG, MDM2, BRCA1, FOXP1	46	429	11095	5.06005	0.025984
GOTERM_BP_FAT	GO:0045934~negative regulation of nucleobase, nucleoside, nucleotide and nucleic acid metabolic process	9	18.75	0.000598905	SUZ12, TBL1XR1, SMARCE1, IKZF1, HEY1, PPARG, MDM2, BRCA1, FOXP1	46	479	11095	4.53186	0.0360449
GOTERM_BP_FAT	GO:0051172~negative regulation of nitrogen compound metabolic process	9	18.75	0.000641409	SUZ12, TBL1XR1, SMARCE1, IKZF1, HEY1, PPARG, MDM2, BRCA1, FOXP1	46	484	11095	4.48504	0.0365623
GOTERM_BP_FAT	GO:0010558~negative regulation of macromolecule biosynthetic process	9	18.75	0.000903782	SUZ12, TBL1XR1, SMARCE1, IKZF1, HEY1, PPARG, MDM2, BRCA1, FOXP1	46	510	11095	4.25639	0.0407035
GOTERM_BP_FAT	GO:0031327~negative regulation of cellular biosynthetic process	9	18.75	0.00102529	SUZ12, TBL1XR1, SMARCE1, IKZF1, HEY1, PPARG, MDM2, BRCA1, FOXP1	46	520	11095	4.17454	0.0442499
GOTERM_BP_FAT	GO:0009890~negative regulation of biosynthetic process	9	18.75	0.00115963	SUZ12, TBL1XR1, SMARCE1, IKZF1, HEY1, PPARG, MDM2, BRCA1, FOXP1	46	530	11095	4.09578	0.0462947
Annotation Cluster 3	Enrichment Score: 2.8901753653239792
Category	Term	Count	%	PValue	Genes	List Total	Pop Hits	Pop Total	Fold Enrichment	Benjamini
GOTERM_BP_FAT	GO:0001952~regulation of cell-matrix adhesion	4	8.33333	0.00017037	CDKN2A, NF1, PTEN, PIK3R1	46	27	11095	35.7327	0.0169398
GOTERM_BP_FAT	GO:0010810~regulation of cell-substrate adhesion	4	8.33333	0.000837849	CDKN2A, NF1, PTEN, PIK3R1	46	46	11095	20.9735	0.0430704
GOTERM_BP_FAT	GO:0030155~regulation of cell adhesion	4	8.33333	0.0149594	CDKN2A, NF1, PTEN, PIK3R1	46	128	11095	7.53736	0.198817
Annotation Cluster 4	Enrichment Score: 2.725909223468136
Category	Term	Count	%	PValue	Genes	List Total	Pop Hits	Pop Total	Fold Enrichment	Benjamini
GOTERM_BP_FAT	GO:0001953~negative regulation of cell-matrix adhesion	3	6.25	0.000709056	CDKN2A, PTEN, PIK3R1	46	10	11095	72.3587	0.038363
GOTERM_BP_FAT	GO:0010812~negative regulation of cell-substrate adhesion	3	6.25	0.000864388	CDKN2A, PTEN, PIK3R1	46	11	11095	65.7806	0.0424296
GOTERM_BP_FAT	GO:0007162~negative regulation of cell adhesion	3	6.25	0.0108364	CDKN2A, PTEN, PIK3R1	46	39	11095	18.5535	0.181511
Annotation Cluster 5	Enrichment Score: 2.58185522257492
Category	Term	Count	%	PValue	Genes	List Total	Pop Hits	Pop Total	Fold Enrichment	Benjamini
GOTERM_BP_FAT	GO:0010553~negative regulation of specific transcription from RNA polymerase II promoter	4	8.33333	0.000596756	TBL1XR1, IKZF1, HEY1, PPARG	46	41	11095	23.5313	0.0379901
GOTERM_BP_FAT	GO:0032582~negative regulation of gene-specific transcription	4	8.33333	0.000892447	TBL1XR1, IKZF1, HEY1, PPARG	46	47	11095	20.5273	0.041914
GOTERM_BP_FAT	GO:0010551~regulation of specific transcription from RNA polymerase II promoter	4	8.33333	0.00590589	TBL1XR1, IKZF1, HEY1, PPARG	46	91	11095	10.602	0.144064
GOTERM_BP_FAT	GO:0032583~regulation of gene-specific transcription	4	8.33333	0.0149594	TBL1XR1, IKZF1, HEY1, PPARG	46	128	11095	7.53736	0.198817
Annotation Cluster 6	Enrichment Score: 2.3258936732738236
Category	Term	Count	%	PValue	Genes	List Total	Pop Hits	Pop Total	Fold Enrichment	Benjamini
GOTERM_BP_FAT	GO:0019827~stem cell maintenance	3	6.25	0.00385507	NOTCH2, DICER1, BMPR1A	46	23	11095	31.4603	0.132389
GOTERM_BP_FAT	GO:0048864~stem cell development	3	6.25	0.00419472	NOTCH2, DICER1, BMPR1A	46	24	11095	30.1495	0.138917
GOTERM_BP_FAT	GO:0048863~stem cell differentiation	3	6.25	0.00651004	NOTCH2, DICER1, BMPR1A	46	30	11095	24.1196	0.144962
Annotation Cluster 7	Enrichment Score: 2.14594706409714
Category	Term	Count	%	PValue	Genes	List Total	Pop Hits	Pop Total	Fold Enrichment	Benjamini
GOTERM_BP_FAT	GO:0035107~appendage morphogenesis	4	8.33333	0.00684902	NOTCH2, DICER1, GNAS, BMPR1A	46	96	11095	10.0498	0.148952
GOTERM_BP_FAT	GO:0035108~limb morphogenesis	4	8.33333	0.00684902	NOTCH2, DICER1, GNAS, BMPR1A	46	96	11095	10.0498	0.148952
GOTERM_BP_FAT	GO:0060173~limb development	4	8.33333	0.00745551	NOTCH2, DICER1, GNAS, BMPR1A	46	99	11095	9.74528	0.15799
GOTERM_BP_FAT	GO:0048736~appendage development	4	8.33333	0.00745551	NOTCH2, DICER1, GNAS, BMPR1A	46	99	11095	9.74528	0.15799
Annotation Cluster 8	Enrichment Score: 2.1222047972976297
Category	Term	Count	%	PValue	Genes	List Total	Pop Hits	Pop Total	Fold Enrichment	Benjamini
GOTERM_BP_FAT	GO:0016477~cell migration	6	12.5	0.0037394	RET, MET, RAC1, MYH9, YWHAE, PTEN	46	258	11095	5.6092	0.132806
GOTERM_BP_FAT	GO:0048870~cell motility	6	12.5	0.00528711	RET, MET, RAC1, MYH9, YWHAE, PTEN	46	280	11095	5.16848	0.139229
GOTERM_BP_FAT	GO:0051674~localization of cell	6	12.5	0.00528711	RET, MET, RAC1, MYH9, YWHAE, PTEN	46	280	11095	5.16848	0.139229
GOTERM_BP_FAT	GO:0006928~cell motion	6	12.5	0.0310415	RET, MET, RAC1, MYH9, YWHAE, PTEN	46	437	11095	3.31161	0.309277
Annotation Cluster 9	Enrichment Score: 1.9739169190941475
Category	Term	Count	%	PValue	Genes	List Total	Pop Hits	Pop Total	Fold Enrichment	Benjamini
GOTERM_BP_FAT	GO:0046649~lymphocyte activation	5	10.4167	0.00571615	IKZF1, MYH9, CBFB, FOXP1, PIK3R1	46	178	11095	6.77516	0.142916
GOTERM_BP_FAT	GO:0045321~leukocyte activation	5	10.4167	0.0115111	IKZF1, MYH9, CBFB, FOXP1, PIK3R1	46	218	11095	5.53201	0.180891
GOTERM_BP_FAT	GO:0001775~cell activation	5	10.4167	0.0181982	IKZF1, MYH9, CBFB, FOXP1, PIK3R1	46	250	11095	4.82391	0.221271
Annotation Cluster 10	Enrichment Score: 1.893241709376979
Category	Term	Count	%	PValue	Genes	List Total	Pop Hits	Pop Total	Fold Enrichment	Benjamini
GOTERM_BP_FAT	GO:0048514~blood vessel morphogenesis	5	10.4167	0.00887283	HEY1, DICER1, NF1, MYH9, PTEN	46	202	11095	5.97019	0.169294
GOTERM_BP_FAT	GO:0001568~blood vessel development	5	10.4167	0.0148208	HEY1, DICER1, NF1, MYH9, PTEN	46	235	11095	5.13182	0.201973
GOTERM_BP_FAT	GO:0001944~vasculature development	5	10.4167	0.015898	HEY1, DICER1, NF1, MYH9, PTEN	46	240	11095	5.02491	0.202776
Annotation Cluster 11	Enrichment Score: 1.8830043500036018
Category	Term	Count	%	PValue	Genes	List Total	Pop Hits	Pop Total	Fold Enrichment	Benjamini
GOTERM_BP_FAT	GO:0010557~positive regulation of macromolecule biosynthetic process	8	16.6667	0.0109428	TBL1XR1, IKZF1, PPARG, MED12, TCEA1, CDK4, BRCA1, CBFB	46	612	11095	3.15288	0.180415
GOTERM_BP_FAT	GO:0031328~positive regulation of cellular biosynthetic process	8	16.6667	0.0138761	TBL1XR1, IKZF1, PPARG, MED12, TCEA1, CDK4, BRCA1, CBFB	46	641	11095	3.01024	0.202805
GOTERM_BP_FAT	GO:0009891~positive regulation of biosynthetic process	8	16.6667	0.0147771	TBL1XR1, IKZF1, PPARG, MED12, TCEA1, CDK4, BRCA1, CBFB	46	649	11095	2.97314	0.203929
Annotation Cluster 12	Enrichment Score: 1.834751763351396
Category	Term	Count	%	PValue	Genes	List Total	Pop Hits	Pop Total	Fold Enrichment	Benjamini
GOTERM_BP_FAT	GO:0021987~cerebral cortex development	3	6.25	0.0078412	NF1, RAC1, YWHAE	46	33	11095	21.9269	0.159416
GOTERM_BP_FAT	GO:0021543~pallium development	3	6.25	0.0148669	NF1, RAC1, YWHAE	46	46	11095	15.7302	0.200094
GOTERM_BP_FAT	GO:0021537~telencephalon development	3	6.25	0.0268622	NF1, RAC1, YWHAE	46	63	11095	11.4855	0.286421
Annotation Cluster 13	Enrichment Score: 1.8172870279232103
Category	Term	Count	%	PValue	Genes	List Total	Pop Hits	Pop Total	Fold Enrichment	Benjamini
GOTERM_BP_FAT	GO:0016567~protein ubiquitination	4	8.33333	0.0107003	SUZ12, FBXW7, MDM2, BRCA1	46	113	11095	8.5379	0.182186
GOTERM_BP_FAT	GO:0032446~protein modification by small protein conjugation	4	8.33333	0.0140415	SUZ12, FBXW7, MDM2, BRCA1	46	125	11095	7.71826	0.202323
GOTERM_BP_FAT	GO:0070647~protein modification by small protein conjugation or removal	4	8.33333	0.023514	SUZ12, FBXW7, MDM2, BRCA1	46	152	11095	6.34725	0.260422
Annotation Cluster 14	Enrichment Score: 1.8019412084230648
Category	Term	Count	%	PValue	Genes	List Total	Pop Hits	Pop Total	Fold Enrichment	Benjamini
GOTERM_CC_FAT	GO:0005720~nuclear heterochromatin	3	6.25	0.0043482	ATRX, SUZ12, H3F3A	39	27	10350	29.4872	0.134697
GOTERM_CC_FAT	GO:0000790~nuclear chromatin	3	6.25	0.0149454	ATRX, SUZ12, H3F3A	39	51	10350	15.6109	0.268353
GOTERM_CC_FAT	GO:0044454~nuclear chromosome part	3	6.25	0.0604449	ATRX, SUZ12, H3F3A	39	109	10350	7.30416	0.420003
Annotation Cluster 15	Enrichment Score: 1.7108842649347413
Category	Term	Count	%	PValue	Genes	List Total	Pop Hits	Pop Total	Fold Enrichment	Benjamini
GOTERM_BP_FAT	GO:0045893~positive regulation of transcription, DNA-dependent	7	14.5833	0.00995323	TBL1XR1, IKZF1, PPARG, MED12, TCEA1, BRCA1, CBFB	46	458	11095	3.6864	0.181766
GOTERM_BP_FAT	GO:0051254~positive regulation of RNA metabolic process	7	14.5833	0.0103632	TBL1XR1, IKZF1, PPARG, MED12, TCEA1, BRCA1, CBFB	46	462	11095	3.65448	0.182565
GOTERM_BP_FAT	GO:0045941~positive regulation of transcription	7	14.5833	0.0206361	TBL1XR1, IKZF1, PPARG, MED12, TCEA1, BRCA1, CBFB	46	538	11095	3.13823	0.242025
GOTERM_BP_FAT	GO:0010628~positive regulation of gene expression	7	14.5833	0.0230953	TBL1XR1, IKZF1, PPARG, MED12, TCEA1, BRCA1, CBFB	46	552	11095	3.05864	0.258948
GOTERM_BP_FAT	GO:0045935~positive regulation of nucleobase, nucleoside, nucleotide and nucleic acid metabolic process	7	14.5833	0.0309809	TBL1XR1, IKZF1, PPARG, MED12, TCEA1, BRCA1, CBFB	46	591	11095	2.8568	0.311508
GOTERM_BP_FAT	GO:0051173~positive regulation of nitrogen compound metabolic process	7	14.5833	0.0356443	TBL1XR1, IKZF1, PPARG, MED12, TCEA1, BRCA1, CBFB	46	611	11095	2.76329	0.327243
Annotation Cluster 16	Enrichment Score: 1.6991186881957163
Category	Term	Count	%	PValue	Genes	List Total	Pop Hits	Pop Total	Fold Enrichment	Benjamini
GOTERM_BP_FAT	GO:0043065~positive regulation of apoptosis	7	14.5833	0.00499023	NOTCH2, CDKN2A, NF1, RAC1, YWHAE, PTEN, BRCA1	46	396	11095	4.26356	0.138547
GOTERM_BP_FAT	GO:0043068~positive regulation of programmed cell death	7	14.5833	0.00517572	NOTCH2, CDKN2A, NF1, RAC1, YWHAE, PTEN, BRCA1	46	399	11095	4.2315	0.139827
GOTERM_BP_FAT	GO:0010942~positive regulation of cell death	7	14.5833	0.00530218	NOTCH2, CDKN2A, NF1, RAC1, YWHAE, PTEN, BRCA1	46	401	11095	4.2104	0.136358
GOTERM_BP_FAT	GO:0042981~regulation of apoptosis	7	14.5833	0.0750735	NOTCH2, CDKN2A, NF1, RAC1, YWHAE, PTEN, BRCA1	46	736	11095	2.29398	0.471453
GOTERM_BP_FAT	GO:0043067~regulation of programmed cell death	7	14.5833	0.0782208	NOTCH2, CDKN2A, NF1, RAC1, YWHAE, PTEN, BRCA1	46	744	11095	2.26931	0.483448
GOTERM_BP_FAT	GO:0010941~regulation of cell death	7	14.5833	0.0794205	NOTCH2, CDKN2A, NF1, RAC1, YWHAE, PTEN, BRCA1	46	747	11095	2.2602	0.48388
Annotation Cluster 17	Enrichment Score: 1.6037828234516085
Category	Term	Count	%	PValue	Genes	List Total	Pop Hits	Pop Total	Fold Enrichment	Benjamini
GOTERM_CC_FAT	GO:0031981~nuclear lumen	12	25	0.00776205	FUBP1, SUZ12, XPO1, TBL1XR1, CDKN2A, SMARCE1, MED12, MDM2, TCEA1, CDK4, BRCA1, FOXP1	39	1357	10350	2.34681	0.193932
GOTERM_CC_FAT	GO:0070013~intracellular organelle lumen	12	25	0.0320416	FUBP1, SUZ12, XPO1, TBL1XR1, CDKN2A, SMARCE1, MED12, MDM2, TCEA1, CDK4, BRCA1, FOXP1	39	1659	10350	1.9196	0.36269
GOTERM_CC_FAT	GO:0043233~organelle lumen	12	25	0.0368793	FUBP1, SUZ12, XPO1, TBL1XR1, CDKN2A, SMARCE1, MED12, MDM2, TCEA1, CDK4, BRCA1, FOXP1	39	1695	10350	1.87883	0.340219
GOTERM_CC_FAT	GO:0031974~membrane-enclosed lumen	12	25	0.0419175	FUBP1, SUZ12, XPO1, TBL1XR1, CDKN2A, SMARCE1, MED12, MDM2, TCEA1, CDK4, BRCA1, FOXP1	39	1729	10350	1.84188	0.326258
Annotation Cluster 18	Enrichment Score: 1.5065062788568295
Category	Term	Count	%	PValue	Genes	List Total	Pop Hits	Pop Total	Fold Enrichment	Benjamini
GOTERM_BP_FAT	GO:0007584~response to nutrient	4	8.33333	0.0155899	MUC1, TFRC, PPARG, PTEN	46	130	11095	7.4214	0.201547
GOTERM_BP_FAT	GO:0031667~response to nutrient levels	4	8.33333	0.038291	MUC1, TFRC, PPARG, PTEN	46	184	11095	5.24338	0.336444
GOTERM_BP_FAT	GO:0009991~response to extracellular stimulus	4	8.33333	0.0506455	MUC1, TFRC, PPARG, PTEN	46	206	11095	4.68341	0.387354
Annotation Cluster 19	Enrichment Score: 1.4719530347846381
Category	Term	Count	%	PValue	Genes	List Total	Pop Hits	Pop Total	Fold Enrichment	Benjamini
GOTERM_BP_FAT	GO:0030334~regulation of cell migration	4	8.33333	0.0272814	NF1, RAC1, PTEN, PIK3R1	46	161	11095	5.99244	0.287513
GOTERM_BP_FAT	GO:0040012~regulation of locomotion	4	8.33333	0.0367432	NF1, RAC1, PTEN, PIK3R1	46	181	11095	5.33029	0.327686
GOTERM_BP_FAT	GO:0051270~regulation of cell motion	4	8.33333	0.038291	NF1, RAC1, PTEN, PIK3R1	46	184	11095	5.24338	0.336444
Annotation Cluster 20	Enrichment Score: 1.2540714840093503
Category	Term	Count	%	PValue	Genes	List Total	Pop Hits	Pop Total	Fold Enrichment	Benjamini
GOTERM_BP_FAT	GO:0046822~regulation of nucleocytoplasmic transport	3	6.25	0.0222901	CDKN2A, NF1, BMPR1A	46	57	11095	12.6945	0.256214
GOTERM_BP_FAT	GO:0032386~regulation of intracellular transport	3	6.25	0.0326304	CDKN2A, NF1, BMPR1A	46	70	11095	10.337	0.311599
GOTERM_BP_FAT	GO:0060341~regulation of cellular localization	3	6.25	0.237712	CDKN2A, NF1, BMPR1A	46	229	11095	3.15977	0.812234
Annotation Cluster 21	Enrichment Score: 1.2237382913314425
Category	Term	Count	%	PValue	Genes	List Total	Pop Hits	Pop Total	Fold Enrichment	Benjamini
GOTERM_BP_FAT	GO:0030324~lung development	3	6.25	0.0555762	DICER1, FOXP1, BMPR1A	46	94	11095	7.69773	0.408789
GOTERM_BP_FAT	GO:0030323~respiratory tube development	3	6.25	0.0587535	DICER1, FOXP1, BMPR1A	46	97	11095	7.45966	0.421568
GOTERM_BP_FAT	GO:0060541~respiratory system development	3	6.25	0.0652924	DICER1, FOXP1, BMPR1A	46	103	11095	7.02512	0.441134
Annotation Cluster 22	Enrichment Score: 1.1523845306818987
Category	Term	Count	%	PValue	Genes	List Total	Pop Hits	Pop Total	Fold Enrichment	Benjamini
SP_PIR_KEYWORDS	dna repair	4	8.33333	0.0165878	NONO, ATRX, FANCF, BRCA1	48	174	15183	7.27155	0.139758
SP_PIR_KEYWORDS	DNA damage	4	8.33333	0.0214808	NONO, ATRX, FANCF, BRCA1	48	192	15183	6.58984	0.16129
GOTERM_BP_FAT	GO:0006281~DNA repair	4	8.33333	0.0857056	NONO, ATRX, FANCF, BRCA1	46	257	11095	3.75402	0.503878
GOTERM_BP_FAT	GO:0006974~response to DNA damage stimulus	4	8.33333	0.159751	NONO, ATRX, FANCF, BRCA1	46	341	11095	2.82927	0.703317
GOTERM_BP_FAT	GO:0033554~cellular response to stress	4	8.33333	0.354639	NONO, ATRX, FANCF, BRCA1	46	521	11095	1.85179	0.91281
Annotation Cluster 23	Enrichment Score: 1.1253064775227957
Category	Term	Count	%	PValue	Genes	List Total	Pop Hits	Pop Total	Fold Enrichment	Benjamini
SP_PIR_KEYWORDS	nucleotide-binding	11	22.9167	0.0163643	ATRX, RET, KIF5B, MET, DICER1, RAC1, GNAS, MYH9, CDK4, GMPS, BMPR1A	48	1522	15183	2.2861	0.145494
GOTERM_MF_FAT	GO:0032555~purine ribonucleotide binding	11	22.9167	0.116084	ATRX, RET, KIF5B, MET, DICER1, RAC1, GNAS, MYH9, CDK4, GMPS, BMPR1A	44	1636	10596	1.61919	0.714193
GOTERM_MF_FAT	GO:0032553~ribonucleotide binding	11	22.9167	0.116084	ATRX, RET, KIF5B, MET, DICER1, RAC1, GNAS, MYH9, CDK4, GMPS, BMPR1A	44	1636	10596	1.61919	0.714193
GOTERM_MF_FAT	GO:0017076~purine nucleotide binding	11	22.9167	0.142999	ATRX, RET, KIF5B, MET, DICER1, RAC1, GNAS, MYH9, CDK4, GMPS, BMPR1A	44	1707	10596	1.55185	0.775015
Annotation Cluster 24	Enrichment Score: 1.1076241503903888
Category	Term	Count	%	PValue	Genes	List Total	Pop Hits	Pop Total	Fold Enrichment	Benjamini
KEGG_PATHWAY	hsa05219:Bladder cancer	3	6.25	0.0197744	CDKN2A, MDM2, CDK4	23	42	4211	13.0776	0.158242
GOTERM_BP_FAT	GO:0051329~interphase of mitotic cell cycle	3	6.25	0.064186	CDKN2A, MDM2, CDK4	46	102	11095	7.09399	0.437943
GOTERM_BP_FAT	GO:0051325~interphase	3	6.25	0.0675246	CDKN2A, MDM2, CDK4	46	105	11095	6.8913	0.449968
GOTERM_BP_FAT	GO:0000278~mitotic cell cycle	3	6.25	0.43301	CDKN2A, MDM2, CDK4	46	361	11095	2.0044	0.94994
Annotation Cluster 25	Enrichment Score: 1.0556691191090297
Category	Term	Count	%	PValue	Genes	List Total	Pop Hits	Pop Total	Fold Enrichment	Benjamini
UP_SEQ_FEATURE	nucleotide phosphate-binding region:ATP	9	18.75	0.00509159	ATRX, RET, KIF5B, MET, DICER1, MYH9, CDK4, GMPS, BMPR1A	48	877	15170	3.2433	0.838353
SP_PIR_KEYWORDS	atp-binding	9	18.75	0.0297629	ATRX, RET, KIF5B, MET, DICER1, MYH9, CDK4, GMPS, BMPR1A	48	1202	15183	2.3684	0.177817
GOTERM_MF_FAT	GO:0005524~ATP binding	9	18.75	0.159815	ATRX, RET, KIF5B, MET, DICER1, MYH9, CDK4, GMPS, BMPR1A	44	1321	10596	1.6407	0.799465
GOTERM_MF_FAT	GO:0032559~adenyl ribonucleotide binding	9	18.75	0.168668	ATRX, RET, KIF5B, MET, DICER1, MYH9, CDK4, GMPS, BMPR1A	44	1339	10596	1.61864	0.804151
GOTERM_MF_FAT	GO:0030554~adenyl nucleotide binding	9	18.75	0.204722	ATRX, RET, KIF5B, MET, DICER1, MYH9, CDK4, GMPS, BMPR1A	44	1408	10596	1.53932	0.855935
GOTERM_MF_FAT	GO:0001883~purine nucleoside binding	9	18.75	0.217995	ATRX, RET, KIF5B, MET, DICER1, MYH9, CDK4, GMPS, BMPR1A	44	1432	10596	1.51352	0.853373
GOTERM_MF_FAT	GO:0001882~nucleoside binding	9	18.75	0.223629	ATRX, RET, KIF5B, MET, DICER1, MYH9, CDK4, GMPS, BMPR1A	44	1442	10596	1.50303	0.840411
Annotation Cluster 26	Enrichment Score: 1.0072315286967584
Category	Term	Count	%	PValue	Genes	List Total	Pop Hits	Pop Total	Fold Enrichment	Benjamini
SP_PIR_KEYWORDS	zinc-finger	10	20.8333	0.0265882	ATRX, SUZ12, IKZF1, GATA3, PPARG, MDM2, TCEA1, EWSR1, BRCA1, FOXP1	48	1406	15183	2.24973	0.166315
SP_PIR_KEYWORDS	zinc	10	20.8333	0.101341	ATRX, SUZ12, IKZF1, GATA3, PPARG, MDM2, TCEA1, EWSR1, BRCA1, FOXP1	48	1813	15183	1.74469	0.417798
GOTERM_MF_FAT	GO:0008270~zinc ion binding	10	20.8333	0.353045	ATRX, SUZ12, IKZF1, GATA3, PPARG, MDM2, TCEA1, EWSR1, BRCA1, FOXP1	44	1885	10596	1.27755	0.931358
Annotation Cluster 27	Enrichment Score: 0.9022544721847353
Category	Term	Count	%	PValue	Genes	List Total	Pop Hits	Pop Total	Fold Enrichment	Benjamini
GOTERM_CC_FAT	GO:0016023~cytoplasmic membrane-bounded vesicle	5	10.4167	0.10519	TFRC, RAC1, RPN1, MDM2, YWHAE	39	493	10350	2.69153	0.551644
GOTERM_CC_FAT	GO:0031988~membrane-bounded vesicle	5	10.4167	0.115999	TFRC, RAC1, RPN1, MDM2, YWHAE	39	511	10350	2.59672	0.573781
GOTERM_CC_FAT	GO:0031410~cytoplasmic vesicle	5	10.4167	0.160994	TFRC, RAC1, RPN1, MDM2, YWHAE	39	579	10350	2.29175	0.688255
Annotation Cluster 28	Enrichment Score: 0.8638570852615968
Category	Term	Count	%	PValue	Genes	List Total	Pop Hits	Pop Total	Fold Enrichment	Benjamini
GOTERM_CC_FAT	GO:0015630~microtubule cytoskeleton	6	12.5	0.0355223	SS18, TBL1XR1, KIF5B, MED12, MYH9, BRCA1	39	503	10350	3.16562	0.348746
GOTERM_CC_FAT	GO:0044430~cytoskeletal part	6	12.5	0.164267	SS18, TBL1XR1, KIF5B, MED12, MYH9, BRCA1	39	796	10350	2.00039	0.681996
GOTERM_CC_FAT	GO:0005856~cytoskeleton	6	12.5	0.438913	SS18, TBL1XR1, KIF5B, MED12, MYH9, BRCA1	39	1179	10350	1.35056	0.963406
Annotation Cluster 29	Enrichment Score: 0.7890091583700816
Category	Term	Count	%	PValue	Genes	List Total	Pop Hits	Pop Total	Fold Enrichment	Benjamini
GOTERM_BP_FAT	GO:0050767~regulation of neurogenesis	3	6.25	0.134381	NF1, PPARG, BMPR1A	46	158	11095	4.57966	0.644276
GOTERM_BP_FAT	GO:0051960~regulation of nervous system development	3	6.25	0.168197	NF1, PPARG, BMPR1A	46	182	11095	3.97575	0.714603
GOTERM_BP_FAT	GO:0060284~regulation of cell development	3	6.25	0.190028	NF1, PPARG, BMPR1A	46	197	11095	3.67303	0.743194
Annotation Cluster 30	Enrichment Score: 0.7587173585858586
Category	Term	Count	%	PValue	Genes	List Total	Pop Hits	Pop Total	Fold Enrichment	Benjamini
GOTERM_BP_FAT	GO:0051348~negative regulation of transferase activity	3	6.25	0.0524628	CDKN2A, NF1, PPARG	46	91	11095	7.95151	0.395725
GOTERM_BP_FAT	GO:0043086~negative regulation of catalytic activity	3	6.25	0.27849	CDKN2A, NF1, PPARG	46	256	11095	2.82651	0.85717
GOTERM_BP_FAT	GO:0044092~negative regulation of molecular function	3	6.25	0.362399	CDKN2A, NF1, PPARG	46	312	11095	2.31919	0.917459
Annotation Cluster 31	Enrichment Score: 0.7168835589695693
Category	Term	Count	%	PValue	Genes	List Total	Pop Hits	Pop Total	Fold Enrichment	Benjamini
GOTERM_BP_FAT	GO:0051603~proteolysis involved in cellular protein catabolic process	5	10.4167	0.186493	TBL1XR1, FBXW7, MDM2, MYH9, BRCA1	46	555	11095	2.17293	0.740007
GOTERM_BP_FAT	GO:0044257~cellular protein catabolic process	5	10.4167	0.188138	TBL1XR1, FBXW7, MDM2, MYH9, BRCA1	46	557	11095	2.16513	0.741357
GOTERM_BP_FAT	GO:0030163~protein catabolic process	5	10.4167	0.201471	TBL1XR1, FBXW7, MDM2, MYH9, BRCA1	46	573	11095	2.10467	0.759777
Annotation Cluster 32	Enrichment Score: 0.6673888485866061
Category	Term	Count	%	PValue	Genes	List Total	Pop Hits	Pop Total	Fold Enrichment	Benjamini
GOTERM_BP_FAT	GO:0006915~apoptosis	5	10.4167	0.172718	CDKN2A, RAC1, YWHAE, PTEN, BRCA1	46	538	11095	2.2416	0.71847
GOTERM_BP_FAT	GO:0012501~programmed cell death	5	10.4167	0.179964	CDKN2A, RAC1, YWHAE, PTEN, BRCA1	46	547	11095	2.20471	0.728185
GOTERM_BP_FAT	GO:0008219~cell death	5	10.4167	0.260144	CDKN2A, RAC1, YWHAE, PTEN, BRCA1	46	640	11095	1.88434	0.838945
GOTERM_BP_FAT	GO:0016265~death	5	10.4167	0.264672	CDKN2A, RAC1, YWHAE, PTEN, BRCA1	46	645	11095	1.86973	0.843238
Annotation Cluster 33	Enrichment Score: 0.6242525507835451
Category	Term	Count	%	PValue	Genes	List Total	Pop Hits	Pop Total	Fold Enrichment	Benjamini
UP_SEQ_FEATURE	domain:Protein kinase	4	8.33333	0.147107	RET, MET, CDK4, BMPR1A	48	429	15170	2.94678	0.996589
INTERPRO	IPR017441:Protein kinase, ATP binding site	4	8.33333	0.161123	RET, MET, CDK4, BMPR1A	46	418	13547	2.81818	1
INTERPRO	IPR000719:Protein kinase, core	4	8.33333	0.176603	RET, MET, CDK4, BMPR1A	46	437	13547	2.69565	0.99998
UP_SEQ_FEATURE	binding site:ATP	4	8.33333	0.199021	RET, MET, CDK4, BMPR1A	48	497	15170	2.54359	0.999255
UP_SEQ_FEATURE	active site:Proton acceptor	4	8.33333	0.280064	RET, MET, CDK4, BMPR1A	48	595	15170	2.12465	0.999943
GOTERM_MF_FAT	GO:0004672~protein kinase activity	4	8.33333	0.399844	RET, MET, CDK4, BMPR1A	44	561	10596	1.71706	0.948247
GOTERM_BP_FAT	GO:0006468~protein amino acid phosphorylation	4	8.33333	0.457508	RET, MET, CDK4, BMPR1A	46	614	11095	1.57131	0.959117
Annotation Cluster 34	Enrichment Score: 0.5456561863143639
Category	Term	Count	%	PValue	Genes	List Total	Pop Hits	Pop Total	Fold Enrichment	Benjamini
SP_PIR_KEYWORDS	ubl conjugation pathway	4	8.33333	0.174467	TBL1XR1, FBXW7, MDM2, BRCA1	48	466	15183	2.71513	0.568052
GOTERM_BP_FAT	GO:0019941~modification-dependent protein catabolic process	4	8.33333	0.363629	TBL1XR1, FBXW7, MDM2, BRCA1	46	529	11095	1.82379	0.917308
GOTERM_BP_FAT	GO:0043632~modification-dependent macromolecule catabolic process	4	8.33333	0.363629	TBL1XR1, FBXW7, MDM2, BRCA1	46	529	11095	1.82379	0.917308
Annotation Cluster 35	Enrichment Score: 0.5027653921475757
Category	Term	Count	%	PValue	Genes	List Total	Pop Hits	Pop Total	Fold Enrichment	Benjamini
GOTERM_BP_FAT	GO:0006897~endocytosis	3	6.25	0.191498	TFRC, RAC1, SH3GL1	46	198	11095	3.65448	0.744155
GOTERM_BP_FAT	GO:0010324~membrane invagination	3	6.25	0.191498	TFRC, RAC1, SH3GL1	46	198	11095	3.65448	0.744155
GOTERM_BP_FAT	GO:0016044~membrane organization	3	6.25	0.410352	TFRC, RAC1, SH3GL1	46	345	11095	2.09735	0.940076
GOTERM_BP_FAT	GO:0016192~vesicle-mediated transport	3	6.25	0.647817	TFRC, RAC1, SH3GL1	46	537	11095	1.34746	0.995031
Annotation Cluster 36	Enrichment Score: 0.451273184277587
Category	Term	Count	%	PValue	Genes	List Total	Pop Hits	Pop Total	Fold Enrichment	Benjamini
GOTERM_BP_FAT	GO:0015031~protein transport	5	10.4167	0.320074	XPO1, PPARG, GNAS, MYH9, YWHAE	46	705	11095	1.71061	0.888456
GOTERM_BP_FAT	GO:0045184~establishment of protein localization	5	10.4167	0.326631	XPO1, PPARG, GNAS, MYH9, YWHAE	46	712	11095	1.69379	0.893211
GOTERM_BP_FAT	GO:0008104~protein localization	5	10.4167	0.423518	XPO1, PPARG, GNAS, MYH9, YWHAE	46	815	11095	1.47973	0.946114
Annotation Cluster 37	Enrichment Score: 0.23911693697016942
Category	Term	Count	%	PValue	Genes	List Total	Pop Hits	Pop Total	Fold Enrichment	Benjamini
GOTERM_MF_FAT	GO:0046872~metal ion binding	15	31.25	0.556855	RET, IKZF1, DICER1, PPARG, PTEN, FOXP1, BRCA1, SUZ12, ATRX, NOTCH2, GATA3, MDM2, TCEA1, EWSR1, BMPR1A	44	3449	10596	1.04734	0.988498
GOTERM_MF_FAT	GO:0043169~cation binding	15	31.25	0.573034	RET, IKZF1, DICER1, PPARG, PTEN, FOXP1, BRCA1, SUZ12, ATRX, NOTCH2, GATA3, MDM2, TCEA1, EWSR1, BMPR1A	44	3480	10596	1.03801	0.989395
GOTERM_MF_FAT	GO:0043167~ion binding	15	31.25	0.600796	RET, IKZF1, DICER1, PPARG, PTEN, FOXP1, BRCA1, SUZ12, ATRX, NOTCH2, GATA3, MDM2, TCEA1, EWSR1, BMPR1A	44	3534	10596	1.02215	0.991602
Annotation Cluster 38	Enrichment Score: 0.2024847415646573
Category	Term	Count	%	PValue	Genes	List Total	Pop Hits	Pop Total	Fold Enrichment	Benjamini
INTERPRO	IPR007087:Zinc finger, C2H2-type	3	6.25	0.571232	SUZ12, IKZF1, FOXP1	46	571	13547	1.54729	1
INTERPRO	IPR015880:Zinc finger, C2H2-like	3	6.25	0.580835	SUZ12, IKZF1, FOXP1	46	581	13547	1.52065	1
SMART	SM00355:ZnF_C2H2	3	6.25	0.744184	SUZ12, IKZF1, FOXP1	35	581	7617	1.12373	1
</pre></body></html>_x0008__x000B__x001D_(>\s‚”Ÿ¥¦ö_x0002__x0001_
ŒŠ
