# Supplementary material for: Circulating small non coding RNA signature in head and neck squamous cell carcinoma
Source: Oncotarget. 2015 May 25;6(22):19246–63. doi: 10.18632/oncotarget.4266 (PMC4662488; doi:10.18632/oncotarget.4266)
Supplement: Supplementary file 4 [file oncotarget-06-19246-s004.xlsx]

## Sheet: DAVID_ClusterAnalysis_DOWNmiRNA
Supplementary Table S3. DAVID Functional Annotation Clustering of 76 COSMIC genes overtargeted by downregulated HNSCC miRNAs.
Annotation Cluster 1	Enrichment Score: 4.274587243429778
Category	Term	Count	%	PValue	Genes	List Total	Pop Hits	Pop Total	Fold Enrichment	Benjamini
GOTERM_BP_FAT	GO:0042325~regulation of phosphorylation	12	16.2162	4.29492e-05	CCND1, KRAS, MAP2K1, TSC1, PDGFB, CCND2, BCL2, SOCS1, NPM1, PIM1, SMAD4, PDGFRB	69	419	11095	4.60517	0.0102551
GOTERM_BP_FAT	GO:0051174~regulation of phosphorus metabolic process	12	16.2162	5.91073e-05	CCND1, KRAS, MAP2K1, TSC1, PDGFB, CCND2, BCL2, SOCS1, NPM1, PIM1, SMAD4, PDGFRB	69	434	11095	4.446	0.0100818
GOTERM_BP_FAT	GO:0019220~regulation of phosphate metabolic process	12	16.2162	5.91073e-05	CCND1, KRAS, MAP2K1, TSC1, PDGFB, CCND2, BCL2, SOCS1, NPM1, PIM1, SMAD4, PDGFRB	69	434	11095	4.446	0.0100818
Annotation Cluster 2	Enrichment Score: 3.016577871267399
Category	Term	Count	%	PValue	Genes	List Total	Pop Hits	Pop Total	Fold Enrichment	Benjamini
GOTERM_BP_FAT	GO:0043066~negative regulation of apoptosis	9	12.1622	0.000896498	NRAS, HRAS, KRAS, BRAF, BCL2, NPM1, PIM1, TNFAIP3, TCF7L2	69	331	11095	4.37213	0.0279258
GOTERM_BP_FAT	GO:0043069~negative regulation of programmed cell death	9	12.1622	0.000987852	NRAS, HRAS, KRAS, BRAF, BCL2, NPM1, PIM1, TNFAIP3, TCF7L2	69	336	11095	4.30707	0.0278433
GOTERM_BP_FAT	GO:0060548~negative regulation of cell death	9	12.1622	0.00100699	NRAS, HRAS, KRAS, BRAF, BCL2, NPM1, PIM1, TNFAIP3, TCF7L2	69	337	11095	4.29428	0.0277246
Annotation Cluster 3	Enrichment Score: 2.9790775180154525
Category	Term	Count	%	PValue	Genes	List Total	Pop Hits	Pop Total	Fold Enrichment	Benjamini
INTERPRO	IPR018359:Bromodomain, conserved site	4	5.40541	0.000704881	EP300, BRD3, TRIM33, PBRM1	71	34	13547	22.4474	0.0726729
SP_PIR_KEYWORDS	bromodomain	4	5.40541	0.000736791	EP300, BRD3, TRIM33, PBRM1	74	37	15183	22.1812	0.0184646
INTERPRO	IPR001487:Bromodomain	4	5.40541	0.000979139	EP300, BRD3, TRIM33, PBRM1	71	38	13547	20.0845	0.0674938
SMART	SM00297:BROMO	4	5.40541	0.00238443	EP300, BRD3, TRIM33, PBRM1	55	38	7617	14.578	0.147812
Annotation Cluster 4	Enrichment Score: 2.904866201135855
Category	Term	Count	%	PValue	Genes	List Total	Pop Hits	Pop Total	Fold Enrichment	Benjamini
GOTERM_BP_FAT	GO:0009416~response to light stimulus	7	9.45946	0.000117177	PTPRK, NRAS, HRAS, CCND1, KRAS, BCL2, ERCC4	69	126	11095	8.93317	0.0127023
GOTERM_BP_FAT	GO:0009314~response to radiation	7	9.45946	0.000946663	PTPRK, NRAS, HRAS, CCND1, KRAS, BCL2, ERCC4	69	186	11095	6.0515	0.0280135
GOTERM_BP_FAT	GO:0009628~response to abiotic stimulus	7	9.45946	0.0173926	PTPRK, NRAS, HRAS, CCND1, KRAS, BCL2, ERCC4	69	339	11095	3.32029	0.162162
Annotation Cluster 5	Enrichment Score: 2.7897055770382986
Category	Term	Count	%	PValue	Genes	List Total	Pop Hits	Pop Total	Fold Enrichment	Benjamini
GOTERM_BP_FAT	GO:0045860~positive regulation of protein kinase activity	7	9.45946	0.00134158	CCND1, KRAS, MAP2K1, PDGFB, CCND2, NPM1, PIM1	69	199	11095	5.65618	0.033005
GOTERM_BP_FAT	GO:0033674~positive regulation of kinase activity	7	9.45946	0.0016407	CCND1, KRAS, MAP2K1, PDGFB, CCND2, NPM1, PIM1	69	207	11095	5.43758	0.0358323
GOTERM_BP_FAT	GO:0051347~positive regulation of transferase activity	7	9.45946	0.00194195	CCND1, KRAS, MAP2K1, PDGFB, CCND2, NPM1, PIM1	69	214	11095	5.25972	0.0394193
Annotation Cluster 6	Enrichment Score: 2.7787298474351703
Category	Term	Count	%	PValue	Genes	List Total	Pop Hits	Pop Total	Fold Enrichment	Benjamini
GOTERM_BP_FAT	GO:0042981~regulation of apoptosis	13	17.5676	0.0015477	HERPUD1, HRAS, BRAF, PIM1, CDH1, TCF7L2, NRAS, KRAS, BCL2, NPM1, CASP8, ABL1, TNFAIP3	69	736	11095	2.84017	0.0351125
GOTERM_BP_FAT	GO:0043067~regulation of programmed cell death	13	17.5676	0.00169687	HERPUD1, HRAS, BRAF, PIM1, CDH1, TCF7L2, NRAS, KRAS, BCL2, NPM1, CASP8, ABL1, TNFAIP3	69	744	11095	2.80963	0.036376
GOTERM_BP_FAT	GO:0010941~regulation of cell death	13	17.5676	0.0017558	HERPUD1, HRAS, BRAF, PIM1, CDH1, TCF7L2, NRAS, KRAS, BCL2, NPM1, CASP8, ABL1, TNFAIP3	69	747	11095	2.79834	0.0363207
Annotation Cluster 7	Enrichment Score: 2.58362061080869
Category	Term	Count	%	PValue	Genes	List Total	Pop Hits	Pop Total	Fold Enrichment	Benjamini
SP_PIR_KEYWORDS	SH2 domain	5	6.75676	0.00151861	CBLB, SOCS1, SH2B3, JAK1, ABL1	74	103	15183	9.95998	0.0241578
INTERPRO	IPR000980:SH2 motif	5	6.75676	0.00196713	CBLB, SOCS1, SH2B3, JAK1, ABL1	71	103	13547	9.26227	0.099986
SMART	SM00252:SH2	5	6.75676	0.005941	CBLB, SOCS1, SH2B3, JAK1, ABL1	55	103	7617	6.72286	0.180956
Annotation Cluster 8	Enrichment Score: 2.453423552854001
Category	Term	Count	%	PValue	Genes	List Total	Pop Hits	Pop Total	Fold Enrichment	Benjamini
GOTERM_BP_FAT	GO:0060562~epithelial tube morphogenesis	5	6.75676	0.000698899	TSC1, BCL2, HOXA11, CASP8, SMAD4	69	66	11095	12.1816	0.0230353
GOTERM_BP_FAT	GO:0002009~morphogenesis of an epithelium	5	6.75676	0.00313829	TSC1, BCL2, HOXA11, CASP8, SMAD4	69	99	11095	8.12107	0.0547412
GOTERM_BP_FAT	GO:0048729~tissue morphogenesis	5	6.75676	0.0198894	TSC1, BCL2, HOXA11, CASP8, SMAD4	69	169	11095	4.75731	0.179306
Annotation Cluster 9	Enrichment Score: 2.431066744924925
Category	Term	Count	%	PValue	Genes	List Total	Pop Hits	Pop Total	Fold Enrichment	Benjamini
GOTERM_BP_FAT	GO:0045859~regulation of protein kinase activity	8	10.8108	0.0030058	CCND1, KRAS, MAP2K1, TSC1, PDGFB, CCND2, NPM1, PIM1	69	314	11095	4.09674	0.0540592
GOTERM_BP_FAT	GO:0043549~regulation of kinase activity	8	10.8108	0.00369833	CCND1, KRAS, MAP2K1, TSC1, PDGFB, CCND2, NPM1, PIM1	69	326	11095	3.94594	0.0598849
GOTERM_BP_FAT	GO:0051338~regulation of transferase activity	8	10.8108	0.00457967	CCND1, KRAS, MAP2K1, TSC1, PDGFB, CCND2, NPM1, PIM1	69	339	11095	3.79462	0.0673492
Annotation Cluster 10	Enrichment Score: 1.9085026821479978
Category	Term	Count	%	PValue	Genes	List Total	Pop Hits	Pop Total	Fold Enrichment	Benjamini
GOTERM_BP_FAT	GO:0045737~positive regulation of cyclin-dependent protein kinase activity	3	4.05405	0.001012	CCND1, CCND2, PIM1	69	8	11095	60.2989	0.0272362
GOTERM_BP_FAT	GO:0000079~regulation of cyclin-dependent protein kinase activity	3	4.05405	0.0403218	CCND1, CCND2, PIM1	69	52	11095	9.27676	0.278972
GOTERM_BP_FAT	GO:0045787~positive regulation of cell cycle	3	4.05405	0.0461074	CCND1, CCND2, PIM1	69	56	11095	8.61413	0.292061
Annotation Cluster 11	Enrichment Score: 1.8576227593000008
Category	Term	Count	%	PValue	Genes	List Total	Pop Hits	Pop Total	Fold Enrichment	Benjamini
GOTERM_BP_FAT	GO:0030968~endoplasmic reticulum unfolded protein response	3	4.05405	0.0059173	HERPUD1, CCND1, NFE2L2	69	19	11095	25.389	0.0777419
GOTERM_BP_FAT	GO:0034620~cellular response to unfolded protein	3	4.05405	0.0059173	HERPUD1, CCND1, NFE2L2	69	19	11095	25.389	0.0777419
GOTERM_BP_FAT	GO:0034976~response to endoplasmic reticulum stress	3	4.05405	0.0163078	HERPUD1, CCND1, NFE2L2	69	32	11095	15.0747	0.156413
GOTERM_BP_FAT	GO:0006984~ER-nuclear signaling pathway	3	4.05405	0.0163078	HERPUD1, CCND1, NFE2L2	69	32	11095	15.0747	0.156413
GOTERM_BP_FAT	GO:0006986~response to unfolded protein	3	4.05405	0.0553155	HERPUD1, CCND1, NFE2L2	69	62	11095	7.7805	0.329229
Annotation Cluster 12	Enrichment Score: 1.8304770059608928
Category	Term	Count	%	PValue	Genes	List Total	Pop Hits	Pop Total	Fold Enrichment	Benjamini
GOTERM_BP_FAT	GO:0045664~regulation of neuron differentiation	5	6.75676	0.00800488	CCND2, BCL2, FOXA1, TLX3, TTL	69	129	11095	6.23245	0.0937258
GOTERM_BP_FAT	GO:0050767~regulation of neurogenesis	5	6.75676	0.0159305	CCND2, BCL2, FOXA1, TLX3, TTL	69	158	11095	5.08852	0.155524
GOTERM_BP_FAT	GO:0051960~regulation of nervous system development	5	6.75676	0.0252921	CCND2, BCL2, FOXA1, TLX3, TTL	69	182	11095	4.4175	0.207756
Annotation Cluster 13	Enrichment Score: 1.7324421074018397
Category	Term	Count	%	PValue	Genes	List Total	Pop Hits	Pop Total	Fold Enrichment	Benjamini
GOTERM_BP_FAT	GO:0060675~ureteric bud morphogenesis	3	4.05405	0.00789954	BCL2, HOXA11, SMAD4	69	22	11095	21.9269	0.0934548
GOTERM_BP_FAT	GO:0001658~branching involved in ureteric bud morphogenesis	3	4.05405	0.00789954	BCL2, HOXA11, SMAD4	69	22	11095	21.9269	0.0934548
GOTERM_BP_FAT	GO:0001657~ureteric bud development	3	4.05405	0.0193341	BCL2, HOXA11, SMAD4	69	35	11095	13.7826	0.17603
GOTERM_BP_FAT	GO:0001656~metanephros development	3	4.05405	0.0284386	BCL2, HOXA11, SMAD4	69	43	11095	11.2184	0.223305
GOTERM_BP_FAT	GO:0010720~positive regulation of cell development	3	4.05405	0.0634385	BCL2, HOXA11, SMAD4	69	67	11095	7.19987	0.355561
Annotation Cluster 14	Enrichment Score: 1.7197342952701369
Category	Term	Count	%	PValue	Genes	List Total	Pop Hits	Pop Total	Fold Enrichment	Benjamini
GOTERM_BP_FAT	GO:0030335~positive regulation of cell migration	4	5.40541	0.0161814	MAP2K1, PDGFB, BCL2, PDGFRB	69	87	11095	7.39297	0.15653
GOTERM_BP_FAT	GO:0040017~positive regulation of locomotion	4	5.40541	0.0204142	MAP2K1, PDGFB, BCL2, PDGFRB	69	95	11095	6.7704	0.18227
GOTERM_BP_FAT	GO:0051272~positive regulation of cell motion	4	5.40541	0.0209821	MAP2K1, PDGFB, BCL2, PDGFRB	69	96	11095	6.69988	0.184188
Annotation Cluster 15	Enrichment Score: 1.7174784074888176
Category	Term	Count	%	PValue	Genes	List Total	Pop Hits	Pop Total	Fold Enrichment	Benjamini
KEGG_PATHWAY	hsa04730:Long-term depression	5	6.75676	0.00220037	NRAS, HRAS, KRAS, MAP2K1, BRAF	38	64	4211	8.65748	0.00768014
KEGG_PATHWAY	hsa04650:Natural killer cell mediated cytotoxicity	5	6.75676	0.0112196	NRAS, HRAS, KRAS, MAP2K1, BRAF	38	101	4211	5.48593	0.0316653
KEGG_PATHWAY	hsa04062:Chemokine signaling pathway	5	6.75676	0.0590824	NRAS, HRAS, KRAS, MAP2K1, BRAF	38	169	4211	3.27857	0.122131
GOTERM_BP_FAT	GO:0007264~small GTPase mediated signal transduction	5	6.75676	0.0925028	NRAS, HRAS, KRAS, MAP2K1, BRAF	69	280	11095	2.87138	0.448037
Annotation Cluster 16	Enrichment Score: 1.6788134048753045
Category	Term	Count	%	PValue	Genes	List Total	Pop Hits	Pop Total	Fold Enrichment	Benjamini
GOTERM_BP_FAT	GO:0001934~positive regulation of protein amino acid phosphorylation	4	5.40541	0.0116605	CCND1, CCND2, BCL2, SMAD4	69	77	11095	8.3531	0.12545
GOTERM_BP_FAT	GO:0042327~positive regulation of phosphorylation	4	5.40541	0.0147359	CCND1, CCND2, BCL2, SMAD4	69	84	11095	7.657	0.147055
GOTERM_BP_FAT	GO:0045937~positive regulation of phosphate metabolic process	4	5.40541	0.0161814	CCND1, CCND2, BCL2, SMAD4	69	87	11095	7.39297	0.15653
GOTERM_BP_FAT	GO:0010562~positive regulation of phosphorus metabolic process	4	5.40541	0.0161814	CCND1, CCND2, BCL2, SMAD4	69	87	11095	7.39297	0.15653
GOTERM_BP_FAT	GO:0031401~positive regulation of protein modification process	4	5.40541	0.0897025	CCND1, CCND2, BCL2, SMAD4	69	173	11095	3.71785	0.445936
Annotation Cluster 17	Enrichment Score: 1.6523925770919226
Category	Term	Count	%	PValue	Genes	List Total	Pop Hits	Pop Total	Fold Enrichment	Benjamini
GOTERM_BP_FAT	GO:0030334~regulation of cell migration	5	6.75676	0.0169557	PTPRK, MAP2K1, PDGFB, BCL2, PDGFRB	69	161	11095	4.9937	0.160876
GOTERM_BP_FAT	GO:0040012~regulation of locomotion	5	6.75676	0.0248481	PTPRK, MAP2K1, PDGFB, BCL2, PDGFRB	69	181	11095	4.44191	0.205857
GOTERM_BP_FAT	GO:0051270~regulation of cell motion	5	6.75676	0.0261946	PTPRK, MAP2K1, PDGFB, BCL2, PDGFRB	69	184	11095	4.36949	0.211565
Annotation Cluster 18	Enrichment Score: 1.6241111175815308
Category	Term	Count	%	PValue	Genes	List Total	Pop Hits	Pop Total	Fold Enrichment	Benjamini
GOTERM_BP_FAT	GO:0007265~Ras protein signal transduction	4	5.40541	0.0215587	NRAS, HRAS, KRAS, MAP2K1	69	97	11095	6.63081	0.187441
KEGG_PATHWAY	hsa04370:VEGF signaling pathway	4	5.40541	0.0219846	NRAS, HRAS, KRAS, MAP2K1	38	69	4211	6.4241	0.0554595
KEGG_PATHWAY	hsa04662:B cell receptor signaling pathway	4	5.40541	0.025481	NRAS, HRAS, KRAS, MAP2K1	38	73	4211	6.0721	0.060219
KEGG_PATHWAY	hsa04664:Fc epsilon RI signaling pathway	4	5.40541	0.0263995	NRAS, HRAS, KRAS, MAP2K1	38	74	4211	5.99004	0.060518
Annotation Cluster 19	Enrichment Score: 1.6061237380932105
Category	Term	Count	%	PValue	Genes	List Total	Pop Hits	Pop Total	Fold Enrichment	Benjamini
GOTERM_BP_FAT	GO:0042110~T cell activation	5	6.75676	0.0053576	CBLB, ELF4, BCL2, IRF4, LCP1	69	115	11095	6.99118	0.0738721
GOTERM_BP_FAT	GO:0046649~lymphocyte activation	5	6.75676	0.0235446	CBLB, ELF4, BCL2, IRF4, LCP1	69	178	11095	4.51677	0.198796
GOTERM_BP_FAT	GO:0045321~leukocyte activation	5	6.75676	0.0445274	CBLB, ELF4, BCL2, IRF4, LCP1	69	218	11095	3.68801	0.290906
GOTERM_BP_FAT	GO:0001775~cell activation	5	6.75676	0.0669908	CBLB, ELF4, BCL2, IRF4, LCP1	69	250	11095	3.21594	0.366939
Annotation Cluster 20	Enrichment Score: 1.4352179707085984
Category	Term	Count	%	PValue	Genes	List Total	Pop Hits	Pop Total	Fold Enrichment	Benjamini
UP_SEQ_FEATURE	region of interest:Hypervariable region	3	4.05405	6.83088e-05	NRAS, HRAS, KRAS	74	3	15170	205	0.0123219
GOTERM_BP_FAT	GO:0035022~positive regulation of Rac protein signal transduction	3	4.05405	0.000220327	NRAS, HRAS, KRAS	69	4	11095	120.598	0.0174737
INTERPRO	IPR015592:Ras small GTPase, Ras-related	3	4.05405	0.000260571	NRAS, HRAS, KRAS	71	5	13547	114.482	0.0542429
GOTERM_BP_FAT	GO:0035020~regulation of Rac protein signal transduction	3	4.05405	0.00234793	NRAS, HRAS, KRAS	69	12	11095	40.1993	0.0451902
PIR_SUPERFAMILY	PIRSF037165:ras protein	3	4.05405	0.00360218	NRAS, HRAS, KRAS	35	16	5963	31.9446	0.140638
GOTERM_BP_FAT	GO:0046579~positive regulation of Ras protein signal transduction	3	4.05405	0.00369128	NRAS, HRAS, KRAS	69	15	11095	32.1594	0.06059
GOTERM_BP_FAT	GO:0032228~regulation of synaptic transmission, GABAergic	3	4.05405	0.00420197	NRAS, HRAS, KRAS	69	16	11095	30.1495	0.0627281
GOTERM_BP_FAT	GO:0051057~positive regulation of small GTPase mediated signal transduction	3	4.05405	0.00420197	NRAS, HRAS, KRAS	69	16	11095	30.1495	0.0627281
INTERPRO	IPR003577:Ras small GTPase, Ras type	3	4.05405	0.00620798	NRAS, HRAS, KRAS	71	23	13547	24.8873	0.233967
GOTERM_BP_FAT	GO:0048169~regulation of long-term neuronal synaptic plasticity	3	4.05405	0.00654889	NRAS, HRAS, KRAS	69	20	11095	24.1196	0.0829956
BBID	65.Integrin_affinity_modulation	3	4.05405	0.00775339	NRAS, HRAS, KRAS	11	5	333	18.1636	0.163913
GOTERM_BP_FAT	GO:0008542~visual learning	3	4.05405	0.0109404	NRAS, HRAS, KRAS	69	26	11095	18.5535	0.120291
SMART	SM00173:RAS	3	4.05405	0.0113466	NRAS, HRAS, KRAS	55	23	7617	18.064	0.224972
GOTERM_BP_FAT	GO:0007632~visual behavior	3	4.05405	0.0135069	NRAS, HRAS, KRAS	69	29	11095	16.6342	0.137872
GOTERM_BP_FAT	GO:0048168~regulation of neuronal synaptic plasticity	3	4.05405	0.017292	NRAS, HRAS, KRAS	69	33	11095	14.6179	0.162546
GOTERM_BP_FAT	GO:0007612~learning	3	4.05405	0.0475991	NRAS, HRAS, KRAS	69	57	11095	8.46301	0.298606
GOTERM_BP_FAT	GO:0048167~regulation of synaptic plasticity	3	4.05405	0.0506348	NRAS, HRAS, KRAS	69	59	11095	8.17612	0.310063
UP_SEQ_FEATURE	short sequence motif:Effector region	3	4.05405	0.0670957	NRAS, HRAS, KRAS	74	88	15170	6.98864	0.898929
INTERPRO	IPR013753:Ras	3	4.05405	0.110668	NRAS, HRAS, KRAS	71	110	13547	5.20371	0.897891
GOTERM_BP_FAT	GO:0007611~learning or memory	3	4.05405	0.12517	NRAS, HRAS, KRAS	69	100	11095	4.82391	0.527568
INTERPRO	IPR001806:Ras GTPase	3	4.05405	0.127645	NRAS, HRAS, KRAS	71	120	13547	4.77007	0.894386
SP_PIR_KEYWORDS	prenylation	3	4.05405	0.147372	NRAS, HRAS, KRAS	74	141	15183	4.36544	0.543366
GOTERM_BP_FAT	GO:0050804~regulation of synaptic transmission	3	4.05405	0.173948	NRAS, HRAS, KRAS	69	123	11095	3.92188	0.62626
UP_SEQ_FEATURE	lipid moiety-binding region:S-palmitoyl cysteine	3	4.05405	0.186717	NRAS, HRAS, KRAS	74	164	15170	3.75	0.984516
INTERPRO	IPR005225:Small GTP-binding protein	3	4.05405	0.187186	NRAS, HRAS, KRAS	71	153	13547	3.74123	0.957913
GOTERM_BP_FAT	GO:0051969~regulation of transmission of nerve impulse	3	4.05405	0.193806	NRAS, HRAS, KRAS	69	132	11095	3.65448	0.654877
GOTERM_BP_FAT	GO:0031644~regulation of neurological system process	3	4.05405	0.204965	NRAS, HRAS, KRAS	69	137	11095	3.5211	0.66892
SP_PIR_KEYWORDS	palmitate	3	4.05405	0.233951	NRAS, HRAS, KRAS	74	191	15183	3.22265	0.683534
GOTERM_MF_FAT	GO:0003924~GTPase activity	3	4.05405	0.347985	NRAS, HRAS, KRAS	68	194	10596	2.40964	0.978703
UP_SEQ_FEATURE	nucleotide phosphate-binding region:GTP	3	4.05405	0.360239	NRAS, HRAS, KRAS	74	262	15170	2.34733	0.999132
SP_PIR_KEYWORDS	gtp-binding	3	4.05405	0.407834	NRAS, HRAS, KRAS	74	290	15183	2.12251	0.843523
GOTERM_CC_FAT	GO:0009898~internal side of plasma membrane	3	4.05405	0.474763	NRAS, HRAS, KRAS	56	299	10350	1.8544	0.991391
GOTERM_MF_FAT	GO:0005525~GTP binding	3	4.05405	0.617248	NRAS, HRAS, KRAS	68	327	10596	1.42957	0.996076
GOTERM_MF_FAT	GO:0032561~guanyl ribonucleotide binding	3	4.05405	0.633784	NRAS, HRAS, KRAS	68	337	10596	1.38715	0.995965
GOTERM_MF_FAT	GO:0019001~guanyl nucleotide binding	3	4.05405	0.633784	NRAS, HRAS, KRAS	68	337	10596	1.38715	0.995965
GOTERM_BP_FAT	GO:0050890~cognition	3	4.05405	0.759017	NRAS, HRAS, KRAS	69	441	11095	1.09386	0.996298
Annotation Cluster 21	Enrichment Score: 1.378302019052357
Category	Term	Count	%	PValue	Genes	List Total	Pop Hits	Pop Total	Fold Enrichment	Benjamini
GOTERM_BP_FAT	GO:0016573~histone acetylation	3	4.05405	0.0348389	EP300, IRF4, TRRAP	69	48	11095	10.0498	0.257378
GOTERM_BP_FAT	GO:0006473~protein amino acid acetylation	3	4.05405	0.0403218	EP300, IRF4, TRRAP	69	52	11095	9.27676	0.278972
GOTERM_BP_FAT	GO:0043543~protein amino acid acylation	3	4.05405	0.0521783	EP300, IRF4, TRRAP	69	60	11095	8.03986	0.316489
Annotation Cluster 22	Enrichment Score: 1.3605334439431116
Category	Term	Count	%	PValue	Genes	List Total	Pop Hits	Pop Total	Fold Enrichment	Benjamini
GOTERM_BP_FAT	GO:0030336~negative regulation of cell migration	3	4.05405	0.0403218	PTPRK, PDGFB, BCL2	69	52	11095	9.27676	0.278972
GOTERM_BP_FAT	GO:0040013~negative regulation of locomotion	3	4.05405	0.0431779	PTPRK, PDGFB, BCL2	69	54	11095	8.93317	0.284822
GOTERM_BP_FAT	GO:0051271~negative regulation of cell motion	3	4.05405	0.0475991	PTPRK, PDGFB, BCL2	69	57	11095	8.46301	0.298606
Annotation Cluster 23	Enrichment Score: 1.3322011652160195
Category	Term	Count	%	PValue	Genes	List Total	Pop Hits	Pop Total	Fold Enrichment	Benjamini
GOTERM_BP_FAT	GO:0008584~male gonad development	3	4.05405	0.0322166	CCND1, NCOA4, BCL2	69	46	11095	10.4868	0.243231
GOTERM_BP_FAT	GO:0046546~development of primary male sexual characteristics	3	4.05405	0.0506348	CCND1, NCOA4, BCL2	69	59	11095	8.17612	0.310063
GOTERM_BP_FAT	GO:0046661~male sex differentiation	3	4.05405	0.0617829	CCND1, NCOA4, BCL2	69	66	11095	7.30896	0.35262
Annotation Cluster 24	Enrichment Score: 1.2174824311702899
Category	Term	Count	%	PValue	Genes	List Total	Pop Hits	Pop Total	Fold Enrichment	Benjamini
GOTERM_BP_FAT	GO:0008585~female gonad development	3	4.05405	0.0553155	CCND2, BCL2, IDH1	69	62	11095	7.7805	0.329229
GOTERM_BP_FAT	GO:0046660~female sex differentiation	3	4.05405	0.0634385	CCND2, BCL2, IDH1	69	67	11095	7.19987	0.355561
GOTERM_BP_FAT	GO:0046545~development of primary female sexual characteristics	3	4.05405	0.0634385	CCND2, BCL2, IDH1	69	67	11095	7.19987	0.355561
Annotation Cluster 25	Enrichment Score: 1.1648194598432227
Category	Term	Count	%	PValue	Genes	List Total	Pop Hits	Pop Total	Fold Enrichment	Benjamini
BIOCARTA	h_il2Pathway:IL 2 signaling pathway	3	4.05405	0.0542854	HRAS, MAP2K1, JAK1	25	21	1315	7.51429	0.666357
BIOCARTA	h_pdgfPathway:PDGF Signaling Pathway	3	4.05405	0.0742054	HRAS, MAP2K1, JAK1	25	25	1315	6.312	0.727396
BIOCARTA	h_egfPathway:EGF Signaling Pathway	3	4.05405	0.0795101	HRAS, MAP2K1, JAK1	25	26	1315	6.06923	0.705368
Annotation Cluster 26	Enrichment Score: 1.1467541094506442
Category	Term	Count	%	PValue	Genes	List Total	Pop Hits	Pop Total	Fold Enrichment	Benjamini
GOTERM_BP_FAT	GO:0018108~peptidyl-tyrosine phosphorylation	3	4.05405	0.0322166	PDGFRB, JAK1, ABL1	69	46	11095	10.4868	0.243231
GOTERM_BP_FAT	GO:0018212~peptidyl-tyrosine modification	3	4.05405	0.0348389	PDGFRB, JAK1, ABL1	69	48	11095	10.0498	0.257378
INTERPRO	IPR008266:Tyrosine protein kinase, active site	3	4.05405	0.0788617	PDGFRB, JAK1, ABL1	71	90	13547	6.36009	0.827594
INTERPRO	IPR001245:Tyrosine protein kinase	3	4.05405	0.112337	PDGFRB, JAK1, ABL1	71	111	13547	5.15683	0.880576
SMART	SM00219:TyrKc	3	4.05405	0.185651	PDGFRB, JAK1, ABL1	55	111	7617	3.743	0.936194
Annotation Cluster 27	Enrichment Score: 1.0783357993068365
Category	Term	Count	%	PValue	Genes	List Total	Pop Hits	Pop Total	Fold Enrichment	Benjamini
GOTERM_BP_FAT	GO:0006935~chemotaxis	4	5.40541	0.0553904	HRAS, MAP2K1, PDGFB, PDGFRB	69	141	11095	4.56162	0.328042
GOTERM_BP_FAT	GO:0042330~taxis	4	5.40541	0.0553904	HRAS, MAP2K1, PDGFB, PDGFRB	69	141	11095	4.56162	0.328042
GOTERM_BP_FAT	GO:0007626~locomotory behavior	4	5.40541	0.189725	HRAS, MAP2K1, PDGFB, PDGFRB	69	245	11095	2.62526	0.649201
Annotation Cluster 28	Enrichment Score: 1.0657923274560692
Category	Term	Count	%	PValue	Genes	List Total	Pop Hits	Pop Total	Fold Enrichment	Benjamini
GOTERM_BP_FAT	GO:0033157~regulation of intracellular protein transport	3	4.05405	0.0403218	SMAD4, CDH1, LCP1	69	52	11095	9.27676	0.278972
GOTERM_BP_FAT	GO:0032386~regulation of intracellular transport	3	4.05405	0.0684947	SMAD4, CDH1, LCP1	69	70	11095	6.8913	0.372033
GOTERM_BP_FAT	GO:0051223~regulation of protein transport	3	4.05405	0.133397	SMAD4, CDH1, LCP1	69	104	11095	4.63838	0.545298
GOTERM_BP_FAT	GO:0070201~regulation of establishment of protein localization	3	4.05405	0.148078	SMAD4, CDH1, LCP1	69	111	11095	4.34587	0.579483
Annotation Cluster 29	Enrichment Score: 1.0642466661040477
Category	Term	Count	%	PValue	Genes	List Total	Pop Hits	Pop Total	Fold Enrichment	Benjamini
GOTERM_BP_FAT	GO:0006334~nucleosome assembly	3	4.05405	0.0634385	SET, NPM1, H3F3B	69	67	11095	7.19987	0.355561
GOTERM_BP_FAT	GO:0031497~chromatin assembly	3	4.05405	0.0684947	SET, NPM1, H3F3B	69	70	11095	6.8913	0.372033
GOTERM_BP_FAT	GO:0065004~protein-DNA complex assembly	3	4.05405	0.0754355	SET, NPM1, H3F3B	69	74	11095	6.5188	0.400414
GOTERM_BP_FAT	GO:0034728~nucleosome organization	3	4.05405	0.0772047	SET, NPM1, H3F3B	69	75	11095	6.43188	0.406178
GOTERM_BP_FAT	GO:0006323~DNA packaging	3	4.05405	0.11308	SET, NPM1, H3F3B	69	94	11095	5.13182	0.502933
GOTERM_BP_FAT	GO:0006333~chromatin assembly or disassembly	3	4.05405	0.143849	SET, NPM1, H3F3B	69	109	11095	4.42561	0.569713
Annotation Cluster 30	Enrichment Score: 1.0462649829856294
Category	Term	Count	%	PValue	Genes	List Total	Pop Hits	Pop Total	Fold Enrichment	Benjamini
INTERPRO	IPR001965:Zinc finger, PHD-type	3	4.05405	0.0743834	TRIM33, MLLT10, PHF6	71	87	13547	6.57941	0.905865
INTERPRO	IPR019786:Zinc finger, PHD-type, conserved site	3	4.05405	0.0773596	TRIM33, MLLT10, PHF6	71	89	13547	6.43156	0.852582
SMART	SM00249:PHD	3	4.05405	0.126245	TRIM33, MLLT10, PHF6	55	87	7617	4.77555	0.895702
Annotation Cluster 31	Enrichment Score: 1.037978949142286
Category	Term	Count	%	PValue	Genes	List Total	Pop Hits	Pop Total	Fold Enrichment	Benjamini
INTERPRO	IPR017441:Protein kinase, ATP binding site	6	8.10811	0.0647097	MAP2K1, BRAF, PIM1, PDGFRB, JAK1, ABL1	71	418	13547	2.7388	0.908007
INTERPRO	IPR000719:Protein kinase, core	6	8.10811	0.0751642	MAP2K1, BRAF, PIM1, PDGFRB, JAK1, ABL1	71	437	13547	2.61972	0.87634
UP_SEQ_FEATURE	active site:Proton acceptor	6	8.10811	0.158155	MAP2K1, BRAF, PIM1, PDGFRB, JAK1, ABL1	74	595	15170	2.06723	0.98449
Annotation Cluster 32	Enrichment Score: 0.917466283097536
Category	Term	Count	%	PValue	Genes	List Total	Pop Hits	Pop Total	Fold Enrichment	Benjamini
GOTERM_BP_FAT	GO:0030324~lung development	3	4.05405	0.11308	EP300, FOXA1, MYCN	69	94	11095	5.13182	0.502933
GOTERM_BP_FAT	GO:0030323~respiratory tube development	3	4.05405	0.119085	EP300, FOXA1, MYCN	69	97	11095	4.97311	0.51713
GOTERM_BP_FAT	GO:0060541~respiratory system development	3	4.05405	0.131328	EP300, FOXA1, MYCN	69	103	11095	4.68341	0.540934
Annotation Cluster 33	Enrichment Score: 0.8207892857394402
Category	Term	Count	%	PValue	Genes	List Total	Pop Hits	Pop Total	Fold Enrichment	Benjamini
GOTERM_BP_FAT	GO:0006915~apoptosis	7	9.45946	0.111026	NRAS, HRAS, EP300, KRAS, BCL2, CASP8, TNFAIP3	69	538	11095	2.09216	0.499564
GOTERM_BP_FAT	GO:0012501~programmed cell death	7	9.45946	0.117679	NRAS, HRAS, EP300, KRAS, BCL2, CASP8, TNFAIP3	69	547	11095	2.05773	0.514368
GOTERM_BP_FAT	GO:0008219~cell death	7	9.45946	0.197315	NRAS, HRAS, EP300, KRAS, BCL2, CASP8, TNFAIP3	69	640	11095	1.75872	0.660728
GOTERM_BP_FAT	GO:0016265~death	7	9.45946	0.202097	NRAS, HRAS, EP300, KRAS, BCL2, CASP8, TNFAIP3	69	645	11095	1.74508	0.666079
Annotation Cluster 34	Enrichment Score: 0.7377631425813016
Category	Term	Count	%	PValue	Genes	List Total	Pop Hits	Pop Total	Fold Enrichment	Benjamini
GOTERM_BP_FAT	GO:0030097~hemopoiesis	4	5.40541	0.15357	BCL2, CASP8, SH2B3, IRF4	69	221	11095	2.91035	0.590651
GOTERM_BP_FAT	GO:0048534~hemopoietic or lymphoid organ development	4	5.40541	0.188175	BCL2, CASP8, SH2B3, IRF4	69	244	11095	2.63602	0.647375
GOTERM_BP_FAT	GO:0002520~immune system development	4	5.40541	0.211759	BCL2, CASP8, SH2B3, IRF4	69	259	11095	2.48335	0.679417
Annotation Cluster 35	Enrichment Score: 0.6469018881274137
Category	Term	Count	%	PValue	Genes	List Total	Pop Hits	Pop Total	Fold Enrichment	Benjamini
SP_PIR_KEYWORDS	nucleotide-binding	13	17.5676	0.0582982	CARS, HRAS, BCR, BRAF, MAP2K1, PIM1, TTL, NRAS, KRAS, MYH11, PDGFRB, JAK1, ABL1	74	1522	15183	1.75249	0.325491
GOTERM_MF_FAT	GO:0032555~purine ribonucleotide binding	13	17.5676	0.335705	CARS, HRAS, BCR, BRAF, MAP2K1, PIM1, TTL, NRAS, KRAS, MYH11, PDGFRB, JAK1, ABL1	68	1636	10596	1.23821	0.978391
GOTERM_MF_FAT	GO:0032553~ribonucleotide binding	13	17.5676	0.335705	CARS, HRAS, BCR, BRAF, MAP2K1, PIM1, TTL, NRAS, KRAS, MYH11, PDGFRB, JAK1, ABL1	68	1636	10596	1.23821	0.978391
GOTERM_MF_FAT	GO:0017076~purine nucleotide binding	13	17.5676	0.393387	CARS, HRAS, BCR, BRAF, MAP2K1, PIM1, TTL, NRAS, KRAS, MYH11, PDGFRB, JAK1, ABL1	68	1707	10596	1.18671	0.984479
Annotation Cluster 36	Enrichment Score: 0.632102460951047
Category	Term	Count	%	PValue	Genes	List Total	Pop Hits	Pop Total	Fold Enrichment	Benjamini
GOTERM_BP_FAT	GO:0016477~cell migration	4	5.40541	0.210166	PTPRK, PDGFB, PDGFRB, TLX3	69	258	11095	2.49298	0.677765
GOTERM_BP_FAT	GO:0048870~cell motility	4	5.40541	0.245791	PTPRK, PDGFB, PDGFRB, TLX3	69	280	11095	2.2971	0.73485
GOTERM_BP_FAT	GO:0051674~localization of cell	4	5.40541	0.245791	PTPRK, PDGFB, PDGFRB, TLX3	69	280	11095	2.2971	0.73485
Annotation Cluster 37	Enrichment Score: 0.6308205426416585
Category	Term	Count	%	PValue	Genes	List Total	Pop Hits	Pop Total	Fold Enrichment	Benjamini
GOTERM_BP_FAT	GO:0031400~negative regulation of protein modification process	3	4.05405	0.152332	SET, TSC1, SOCS1	69	113	11095	4.26895	0.589068
GOTERM_BP_FAT	GO:0032269~negative regulation of cellular protein metabolic process	3	4.05405	0.284351	SET, TSC1, SOCS1	69	172	11095	2.8046	0.780195
GOTERM_BP_FAT	GO:0051248~negative regulation of protein metabolic process	3	4.05405	0.295727	SET, TSC1, SOCS1	69	177	11095	2.72537	0.793134
Annotation Cluster 38	Enrichment Score: 0.5953789094419879
Category	Term	Count	%	PValue	Genes	List Total	Pop Hits	Pop Total	Fold Enrichment	Benjamini
UP_SEQ_FEATURE	domain:SH3	3	4.05405	0.176352	SRGAP3, ABL1, GAS7	74	158	15170	3.89241	0.98412
SP_PIR_KEYWORDS	sh3 domain	3	4.05405	0.230399	SRGAP3, ABL1, GAS7	74	189	15183	3.25676	0.695337
INTERPRO	IPR001452:Src homology-3 domain	3	4.05405	0.259367	SRGAP3, ABL1, GAS7	71	191	13547	2.9969	0.981972
SMART	SM00326:SH3	3	4.05405	0.394192	SRGAP3, ABL1, GAS7	55	191	7617	2.17525	0.99629
Annotation Cluster 39	Enrichment Score: 0.5842822878626353
Category	Term	Count	%	PValue	Genes	List Total	Pop Hits	Pop Total	Fold Enrichment	Benjamini
GOTERM_BP_FAT	GO:0051603~proteolysis involved in cellular protein catabolic process	6	8.10811	0.252787	CYLD, CBLB, TRIM33, SOCS1, CASP8, TNFAIP3	69	555	11095	1.73835	0.744865
GOTERM_BP_FAT	GO:0044257~cellular protein catabolic process	6	8.10811	0.255116	CYLD, CBLB, TRIM33, SOCS1, CASP8, TNFAIP3	69	557	11095	1.73211	0.747217
GOTERM_BP_FAT	GO:0030163~protein catabolic process	6	8.10811	0.273943	CYLD, CBLB, TRIM33, SOCS1, CASP8, TNFAIP3	69	573	11095	1.68374	0.771794
Annotation Cluster 40	Enrichment Score: 0.5029388873694522
Category	Term	Count	%	PValue	Genes	List Total	Pop Hits	Pop Total	Fold Enrichment	Benjamini
SP_PIR_KEYWORDS	ubl conjugation pathway	5	6.75676	0.185894	CYLD, CBLB, TRIM33, SOCS1, TNFAIP3	74	466	15183	2.20146	0.616327
GOTERM_BP_FAT	GO:0043632~modification-dependent macromolecule catabolic process	5	6.75676	0.408281	CYLD, CBLB, TRIM33, SOCS1, TNFAIP3	69	529	11095	1.51982	0.895323
GOTERM_BP_FAT	GO:0019941~modification-dependent protein catabolic process	5	6.75676	0.408281	CYLD, CBLB, TRIM33, SOCS1, TNFAIP3	69	529	11095	1.51982	0.895323
Annotation Cluster 41	Enrichment Score: 0.460477800913636
Category	Term	Count	%	PValue	Genes	List Total	Pop Hits	Pop Total	Fold Enrichment	Benjamini
SP_PIR_KEYWORDS	atp-binding	10	13.5135	0.121446	CARS, BCR, MAP2K1, BRAF, MYH11, PIM1, PDGFRB, JAK1, ABL1, TTL	74	1202	15183	1.70695	0.500661
GOTERM_MF_FAT	GO:0005524~ATP binding	10	13.5135	0.459857	CARS, BCR, MAP2K1, BRAF, MYH11, PIM1, PDGFRB, JAK1, ABL1, TTL	68	1321	10596	1.17959	0.990141
GOTERM_MF_FAT	GO:0032559~adenyl ribonucleotide binding	10	13.5135	0.476758	CARS, BCR, MAP2K1, BRAF, MYH11, PIM1, PDGFRB, JAK1, ABL1, TTL	68	1339	10596	1.16373	0.989477
GOTERM_MF_FAT	GO:0030554~adenyl nucleotide binding	10	13.5135	0.540487	CARS, BCR, MAP2K1, BRAF, MYH11, PIM1, PDGFRB, JAK1, ABL1, TTL	68	1408	10596	1.1067	0.993254
Annotation Cluster 42	Enrichment Score: 0.38412895109757106
Category	Term	Count	%	PValue	Genes	List Total	Pop Hits	Pop Total	Fold Enrichment	Benjamini
GOTERM_BP_FAT	GO:0000280~nuclear division	3	4.05405	0.376465	MAP2K1, PBRM1, HMGA2	69	213	11095	2.26475	0.873649
GOTERM_BP_FAT	GO:0007067~mitosis	3	4.05405	0.376465	MAP2K1, PBRM1, HMGA2	69	213	11095	2.26475	0.873649
GOTERM_BP_FAT	GO:0000087~M phase of mitotic cell cycle	3	4.05405	0.385238	MAP2K1, PBRM1, HMGA2	69	217	11095	2.223	0.880328
GOTERM_BP_FAT	GO:0048285~organelle fission	3	4.05405	0.39396	MAP2K1, PBRM1, HMGA2	69	221	11095	2.18277	0.884879
GOTERM_BP_FAT	GO:0000279~M phase	3	4.05405	0.558114	MAP2K1, PBRM1, HMGA2	69	303	11095	1.59205	0.965536
Annotation Cluster 43	Enrichment Score: 0.35791348680068086
Category	Term	Count	%	PValue	Genes	List Total	Pop Hits	Pop Total	Fold Enrichment	Benjamini
SP_PIR_KEYWORDS	Protease	4	5.40541	0.286383	CYLD, TMPRSS2, CASP8, TNFAIP3	74	388	15183	2.11521	0.727002
GOTERM_MF_FAT	GO:0070011~peptidase activity, acting on L-amino acid peptides	4	5.40541	0.527729	CYLD, TMPRSS2, CASP8, TNFAIP3	68	438	10596	1.42305	0.993019
GOTERM_MF_FAT	GO:0008233~peptidase activity	4	5.40541	0.558343	CYLD, TMPRSS2, CASP8, TNFAIP3	68	458	10596	1.3609	0.99395
Annotation Cluster 44	Enrichment Score: 0.3541469252413951
Category	Term	Count	%	PValue	Genes	List Total	Pop Hits	Pop Total	Fold Enrichment	Benjamini
GOTERM_BP_FAT	GO:0048812~neuron projection morphogenesis	3	4.05405	0.349868	MAP2K1, BCL2, GAS7	69	201	11095	2.39996	0.849329
GOTERM_BP_FAT	GO:0048858~cell projection morphogenesis	3	4.05405	0.413383	MAP2K1, BCL2, GAS7	69	230	11095	2.09735	0.89832
GOTERM_BP_FAT	GO:0032990~cell part morphogenesis	3	4.05405	0.436711	MAP2K1, BCL2, GAS7	69	241	11095	2.00162	0.913047
GOTERM_BP_FAT	GO:0000902~cell morphogenesis	3	4.05405	0.606683	MAP2K1, BCL2, GAS7	69	331	11095	1.45738	0.977536
Annotation Cluster 45	Enrichment Score: 0.33482859747160815
Category	Term	Count	%	PValue	Genes	List Total	Pop Hits	Pop Total	Fold Enrichment	Benjamini
GOTERM_BP_FAT	GO:0006366~transcription from RNA polymerase II promoter	3	4.05405	0.391785	HLF, ELL, NFE2L2	69	220	11095	2.19269	0.884889
GOTERM_BP_FAT	GO:0006351~transcription, DNA-dependent	3	4.05405	0.499691	HLF, ELL, NFE2L2	69	272	11095	1.7735	0.945845
GOTERM_BP_FAT	GO:0032774~RNA biosynthetic process	3	4.05405	0.505551	HLF, ELL, NFE2L2	69	275	11095	1.75415	0.947929
Annotation Cluster 46	Enrichment Score: 0.21411890856832094
Category	Term	Count	%	PValue	Genes	List Total	Pop Hits	Pop Total	Fold Enrichment	Benjamini
GOTERM_BP_FAT	GO:0006873~cellular ion homeostasis	3	4.05405	0.591514	HERPUD1, TSC1, BCL2	69	322	11095	1.49811	0.974441
GOTERM_BP_FAT	GO:0055082~cellular chemical homeostasis	3	4.05405	0.599994	HERPUD1, TSC1, BCL2	69	327	11095	1.4752	0.976243
GOTERM_BP_FAT	GO:0050801~ion homeostasis	3	4.05405	0.641995	HERPUD1, TSC1, BCL2	69	353	11095	1.36655	0.98402
Annotation Cluster 47	Enrichment Score: 0.18581040179187772
Category	Term	Count	%	PValue	Genes	List Total	Pop Hits	Pop Total	Fold Enrichment	Benjamini
GOTERM_MF_FAT	GO:0046872~metal ion binding	22	29.7297	0.628707	PLAG1, CARS, BRAF, PIM1, CDH1, TET2, CBFA2T3, TTL, CANT1, CBLB, EP300, TRIM33, MLLT10, IDH2, IDH1, PRDM1, TNFAIP3, ABL1, CACNA1D, ERCC4, LCP1, PHF6	68	3449	10596	0.993945	0.996201
GOTERM_MF_FAT	GO:0043169~cation binding	22	29.7297	0.647864	PLAG1, CARS, BRAF, PIM1, CDH1, TET2, CBFA2T3, TTL, CANT1, CBLB, EP300, TRIM33, MLLT10, IDH2, IDH1, PRDM1, TNFAIP3, ABL1, CACNA1D, ERCC4, LCP1, PHF6	68	3480	10596	0.985091	0.99627
GOTERM_MF_FAT	GO:0043167~ion binding	22	29.7297	0.680201	PLAG1, CARS, BRAF, PIM1, CDH1, TET2, CBFA2T3, TTL, CANT1, CBLB, EP300, TRIM33, MLLT10, IDH2, IDH1, PRDM1, TNFAIP3, ABL1, CACNA1D, ERCC4, LCP1, PHF6	68	3534	10596	0.970039	0.997434
Annotation Cluster 48	Enrichment Score: 0.18368712609039545
Category	Term	Count	%	PValue	Genes	List Total	Pop Hits	Pop Total	Fold Enrichment	Benjamini
GOTERM_BP_FAT	GO:0007276~gamete generation	3	4.05405	0.577678	CCND2, BCL2, PAFAH1B2	69	314	11095	1.53628	0.971057
GOTERM_BP_FAT	GO:0019953~sexual reproduction	3	4.05405	0.64354	CCND2, BCL2, PAFAH1B2	69	354	11095	1.36269	0.984076
GOTERM_BP_FAT	GO:0048609~reproductive process in a multicellular organism	3	4.05405	0.703874	CCND2, BCL2, PAFAH1B2	69	396	11095	1.21816	0.992058
GOTERM_BP_FAT	GO:0032504~multicellular organism reproduction	3	4.05405	0.703874	CCND2, BCL2, PAFAH1B2	69	396	11095	1.21816	0.992058
Annotation Cluster 49	Enrichment Score: 0.1503391669738154
Category	Term	Count	%	PValue	Genes	List Total	Pop Hits	Pop Total	Fold Enrichment	Benjamini
GOTERM_BP_FAT	GO:0043065~positive regulation of apoptosis	3	4.05405	0.703874	BCL2, CASP8, ABL1	69	396	11095	1.21816	0.992058
GOTERM_BP_FAT	GO:0043068~positive regulation of programmed cell death	3	4.05405	0.707848	BCL2, CASP8, ABL1	69	399	11095	1.209	0.992351
GOTERM_BP_FAT	GO:0010942~positive regulation of cell death	3	4.05405	0.710473	BCL2, CASP8, ABL1	69	401	11095	1.20297	0.9925
Annotation Cluster 50	Enrichment Score: 0.10173206629878635
Category	Term	Count	%	PValue	Genes	List Total	Pop Hits	Pop Total	Fold Enrichment	Benjamini
GOTERM_CC_FAT	GO:0016023~cytoplasmic membrane-bounded vesicle	3	4.05405	0.744734	PICALM, PDGFB, MYH11	56	493	10350	1.12467	0.999312
GOTERM_CC_FAT	GO:0031988~membrane-bounded vesicle	3	4.05405	0.762699	PICALM, PDGFB, MYH11	56	511	10350	1.08506	0.999427
GOTERM_CC_FAT	GO:0031410~cytoplasmic vesicle	3	4.05405	0.821193	PICALM, PDGFB, MYH11	56	579	10350	0.957624	0.999742
GOTERM_CC_FAT	GO:0031982~vesicle	3	4.05405	0.839987	PICALM, PDGFB, MYH11	56	605	10350	0.91647	0.999812
Annotation Cluster 51	Enrichment Score: 7.735714915576557E-4
Category	Term	Count	%	PValue	Genes	List Total	Pop Hits	Pop Total	Fold Enrichment	Benjamini
UP_SEQ_FEATURE	transmembrane region	10	13.5135	0.997281	PTPRK, TMPRSS2, HERPUD1, BCL2, KIAA1549, PDGFRB, CDH1, MPL, CACNA1D, CANT1	74	3749	15170	0.546812	1
SP_PIR_KEYWORDS	transmembrane	10	13.5135	0.997456	PTPRK, TMPRSS2, HERPUD1, BCL2, KIAA1549, PDGFRB, CDH1, MPL, CACNA1D, CANT1	74	3770	15183	0.544233	1
GOTERM_CC_FAT	GO:0016021~integral to membrane	10	13.5135	0.999926	PTPRK, TMPRSS2, HERPUD1, BCL2, KIAA1549, PDGFRB, CDH1, MPL, CACNA1D, CANT1	56	4022	10350	0.459526	1
</pre></body></html>_x0008__x000B__x001D_(>\s‚”Ÿ¥¦ö_x0002__x0001_
Èe
